# Supplementary material for: A resistome survey across hundreds of freshwater bacterial communities reveals the impacts of veterinary and human antibiotics use
Source: Front Microbiol. 2022 Oct 6;13:995418. doi: 10.3389/fmicb.2022.995418 (PMC9629221; doi:10.3389/fmicb.2022.995418)
Supplement: Supplementary file 1 [file Table_1.xls]

## Sheet: Supp_Table1
Supplemental_Table1: Environmental parameters of lake samples
lakepulse_id	latitude	longitude	province	ecozone	area	hi_index	hi_class	fraction_agriculture	fraction_forestry	fraction_mines	fraction_natlandscapes	fraction_pasture	fraction_urban	max_depth	trophic	pop_wshed	nbr_hospital	nbr_beds	nbr_wwtp	effluent_per_volume	anim_density	manure_wshed	ARGs_detected_assembled_data	plas_rate	Scaffolds_containing_ARGs_min_1kb.	Number_of_Reads
04-572	67.3328	-134.845	Northwest_Territories	Taiga_Plains	0.522719	0.050052	low	0	0	0	0.493365	0	0.0259948	5.5	mesotrophic	0	0	0	0	0	0	0	0	NA	0	41804078
04-573	67.3496	-134.923	Northwest_Territories	Taiga_Plains	0.791204	0.013942	low	0	2.59e-05	0	0.87625	0	0.0123765	4.4	mesoeutrophic	0	0	0	0	0	0	0	3	0	1	41396681
04-574	67.4178	-133.923	Northwest_Territories	Taiga_Plains	0.099021	0.041149	low	0	0	0	0.505807	0	0.0217066	1	mesotrophic	0	0	0	0	0	0	0	3	0	1	40950599
04-575	67.3818	-134.041	Northwest_Territories	Taiga_Plains	0.241822	0.062918	low	0	0	0	0.720775	0	0.0483945	1.7	mesoeutrophic	0	0	0	0	0	0	0	7	0	4	39678392
04-576	67.468	-133.764	Northwest_Territories	Taiga_Plains	0.423838	0.058585	low	0	0	0.0161003	0.556339	0	0.0185208	5.3	mesotrophic	0	0	0	0	0	0	0	2	0	1	39736528
04-577	68.3441	-133.706	Northwest_Territories	Taiga_Plains	0.100559	0.460913	moderate	0	0	0	0.361266	0	0.308878	5.5	eutrophic	4.97271	0	0	0	0	0	0	3	0	1	37465165
04-578	68.3509	-133.709	Northwest_Territories	Taiga_Plains	0.22105	0.048559	low	0	0.00018	0.0092865	0.88455	0	0.0357733	4.4	mesoeutrophic	35.4236	1	44	0	0	0	0	0	NA	0	44763813
04-579	68.2328	-133.44	Northwest_Territories	Taiga_Plains	35.6649	0.002156	low	0	0.000119	3.13e-05	0.828467	0	0.00169904	15	mesotrophic	0	0	0	0	0	0	0	0	NA	0	42884939
04-580	67.4699	-134.721	Northwest_Territories	Taiga_Plains	0.73233	0.070806	low	0	0	0	0.519482	0	0.0395856	1	mesoeutrophic	0	0	0	0	0	0	0	3	NA	0	46442854
04-581	67.4321	-134.852	Northwest_Territories	Taiga_Plains	0.397939	0.06338	low	0	9.46e-05	0	0.786822	0	0.0531989	3.9	mesoeutrophic	31.9439	0	0	0	0	0	0	2	0	2	41500500
04-582	68.3352	-133.681	Northwest_Territories	Taiga_Plains	0.316949	0.03596	low	0	0.00304858	0.00181407	0.861238	0	0.0288442	5.5	eutrophic	0.489729	0	0	0	0	0	0	3	0	2	44726703
04-583	67.443	-134.512	Northwest_Territories	Taiga_Plains	0.266181	0.01214	low	0	0.000514	0	0.606586	0	0.00720108	6.3	mesotrophic	0	0	0	0	0	0	0	1	1	1	39681345
04-609	60.836	-116.657	Northwest_Territories	Taiga_Plains	2.53955	0.019891	low	0	0	3.79e-05	0.724521	0	0.0146659	2.1	mesotrophic	0	0	0	0	0	0	0	2	0	2	41695996
04-611	60.0638	-116.848	Northwest_Territories	Taiga_Plains	0.417719	0.002783	low	0	9.69e-05	0	0.965557	0	0.00264586	1	eutrophic	0	0	0	0	0	0	0	2	0	1	44947237
04-612	60.7213	-114.996	Northwest_Territories	Taiga_Plains	0.696052	0.052612	low	0	0	0.00913358	0.647296	0	0.0268133	6.5	mesotrophic	0	0	0	0	0	0	0	2	0	2	45239030
04-613	60.8131	-114.59	Northwest_Territories	Taiga_Plains	0.05081	0	low	0	0	0	0.921409	0	0	1.5	oligotrophic	0	0	0	0	0	0	0	1	0	1	41721680
04-614	60.5367	-114.568	Northwest_Territories	Taiga_Plains	0.196621	0	low	0	0	0	0.372989	0	0	1.8	mesoeutrophic	0	0	0	0	0	0	0	4	0	3	47683067
04-615	59.5349	-112.217	Alberta	Taiga_Plains	2.96103	0.022973	low	0	0.000122	0	0.839056	0	0.0196694	24	mesotrophic	0	0	0	0	0	0	0	2	0.5	2	40474669
04-616	59.9442	-111.854	Alberta	Taiga_Plains	0.412268	0.011344	low	0	0	0	0.917183	0	0.0105238	1.2	mesoeutrophic	0	0	0	0	0	0	0	3	0	2	34207085
04-617	60.5966	-116.263	Northwest_Territories	Taiga_Plains	0.327378	0	low	0	0	0	0.742675	0	0	1	mesoeutrophic	0	0	0	0	0	0	0	6	0	4	36904387
04-618	61.8909	-116.542	Northwest_Territories	Taiga_Plains	0.79663	0.003565	low	0	0.000153	0	0.715733	0	0.00248439	1.8	mesoeutrophic	0	0	0	0	0	0	0	2	0.5	2	41466056
04-619	62.5561	-116.433	Northwest_Territories	Taiga_Plains	0.139027	0.020524	low	0	0.0096108	0	0.847057	0	0.0130441	0.65	mesotrophic	0	0	0	0	0	0	0	1	0	1	47351104
04-620	61.9988	-116.331	Northwest_Territories	Taiga_Plains	0.657526	0.018808	low	0	0	0	0.759153	0	0.0145515	1.3	mesotrophic	0	0	0	0	0	0	0	2	0	1	40576965
04-621	61.9306	-116.52	Northwest_Territories	Taiga_Plains	0.419718	0.046946	low	0	0	0	0.550643	0	0.0271241	1.4	mesoeutrophic	0	0	0	0	0	0	0	0	NA	0	46367342
04-622	59.7989	-122.523	British_Columbia	Taiga_Plains	0.078111	0	low	0	0	0	0.888514	0	0	1.2	eutrophic	0	0	0	0	0	0	0	2	NA	0	46548186
06-071	50.3653	-68.8189	Quebec	Boreal_Shield	1.87556	0.121097	moderate	0	0.101622	0	0.54104	0	0.0307359	17	oligotrophic	0	0	0	0	0	0	0	5	0.33	3	31246880
06-080	48.2483	-69.6378	Quebec	Boreal_Shield	0.159765	0.014111	low	0	0.00912925	0	0.847948	0	0.00763705	11	oligotrophic	1.62365	0	0	0	0	0.005177	0	2	0	1	28839747
06-095	48.2313	-71.2511	Quebec	Boreal_Shield	0.838487	0.03746	low	0	0.0391836	0	0.827299	0	0.0133676	7	mesoeutrophic	0	0	0	0	0	0	0	2	1	2	30759579
06-102	50.7328	-71.7715	Quebec	Boreal_Shield	3.11079	0.22922	moderate	0	0.35776	0	0.422626	0	0	13	oligotrophic	0	0	0	0	0	0	0	4	0.25	4	27539996
06-104	48.4077	-71.7868	Quebec	Boreal_Shield	0.12174	0.912251	high	0.572011	0	0	0.0645974	0.0179417	0.183845	37	oligotrophic	199.291	0	0	0	0	24.1952	0.340193	3	0.33	3	28416132
06-126	48.9933	-74.0294	Quebec	Boreal_Shield	0.554081	0.185114	moderate	0	0.294562	0	0.501064	0	0	17	mesoeutrophic	0	0	0	0	0	0	0	7	0	4	31420370
06-127	48.9877	-74.0674	Quebec	Boreal_Shield	0.179844	0.11292	moderate	0	0.215338	0	0.738158	0	0	1.6	mesoeutrophic	0	0	0	0	0	0	0	0	NA	0	27157875
06-129	50.0321	-74.2218	Quebec	Boreal_Shield	1.26202	0.008659	low	0	0.00190138	0	0.788693	0	0.00594679	33	mesotrophic	0	0	0	0	0	0	0	2	0	2	29255042
06-131	45.9481	-74.1439	Quebec	Boreal_Shield	0.17234	0.592265	high	0	0	0	0.360048	0	0.522996	15	mesotrophic	574.793	0	0	0	0	0	0.0025712	3	0	3	27551604
06-132	45.9587	-74.2664	Quebec	Boreal_Shield	2.06144	0.061181	low	0	0.0011373	0.00123441	0.857011	0	0.0540837	16	mesotrophic	29.2951	0	0	2	15.6348	0	0	1	0	1	29061022
06-136	46.7196	-75.4373	Quebec	Boreal_Shield	0.614648	0.286859	moderate	0.113958	0.00694945	0	0.516792	0.180014	0.0380408	13	eutrophic	5.14304	0	0	0	0	19.3028	0.198564	0	NA	0	24686254
06-140	49.8721	-75.6648	Quebec	Boreal_Shield	2.31567	0.012605	low	0	0.0173287	0	0.854275	0	0.00235171	3.5	eutrophic	0	0	0	0	0	0	0	2	0	1	24162337
06-141	48.214	-79.0528	Quebec	Boreal_Shield	3.03997	0.255397	moderate	0.000139	0.0209896	0.00353695	0.632842	0.00520105	0.204784	5	eutrophic	262.6	0	0	1	11.1585	0.458024	0.00846315	0	NA	0	26670699
06-142	45.8753	-75.9564	Quebec	Boreal_Shield	0.645116	0.068497	low	0	0.000523	0	0.766124	0.115799	0.00245184	24	mesoeutrophic	1.30765	0	0	0	0	3.12584	0.0514578	1	NA	0	29378526
06-156	45.2267	-76.8315	Ontario	Boreal_Shield	0.464882	0.002199	low	0	0.00164164	0	0.696749	0	0.000717	26	oligotrophic	0	0	0	0	0	0	0	2	0	2	28835874
06-159	45.5648	-77.0494	Ontario	Boreal_Shield	5.70676	0.19089	moderate	0.0166569	0.00724473	0.000324	0.597749	0.199402	0.0450975	10	mesotrophic	11.8207	0	0	0	0	9.65377	0.143082	3	0	3	36218994
06-161	45.191	-77.6511	Ontario	Boreal_Shield	2.28695	0.14656	moderate	0.00169173	0.0012264	0	0.559649	0.145435	0.0336776	16	mesoeutrophic	5.89556	0	0	0	0	3.00909	0.111392	1	0	1	24188039
06-167	47.329	-78.47	Quebec	Boreal_Shield	6.89937	0.000229	low	0	0.000337	0	0.784335	0	1.1e-05	28	NA	0	0	0	0	0	0	0	7	0	6	23104610
06-174	46.1387	-79.2259	Ontario	Boreal_Shield	6.9215	0.085106	low	0.0214725	0.0174442	0.000382	0.81655	0.0593428	0.0192807	4.9	eutrophic	3.51196	0	0	0	0	2.18231	0.0476315	0	NA	0	35060559
06-196	46.4788	-80.9729	Ontario	Boreal_Shield	8.09646	0.297747	moderate	0	0.00185881	0.000738	0.530563	0	0.22368	21	mesotrophic	327.85	2	583	0	0	0	0	25	0	21	24004064
06-198	49.1867	-80.9701	Ontario	Boreal_Shield	0.59821	0.274098	moderate	0.214738	0.0217287	0	0.639229	0	0.0198717	5.8	mesotrophic	1.79493	0	0	0	0	2.14556	0.107556	3	0	2	21748071
06-199	49.1091	-81.0321	Ontario	Boreal_Shield	1.8049	0.437868	moderate	0.22202	0.00281479	0.00963805	0.515732	0	0.169756	2.3	mesoeutrophic	133.005	1	33	1	442.788	2.067	0.105374	4	0	4	23430453
06-217	47.8365	-83.2864	Ontario	Boreal_Shield	16.5629	0.017137	low	0	0.00491258	0.000741	0.690618	0	0.00888772	28	oligotrophic	0.785146	0	0	0	0	0	0	3	0	3	29226348
06-220	46.2722	-83.3076	Ontario	Boreal_Shield	12.5061	0.085012	low	0.000896	0.0117929	0.00153396	0.627459	0.0676528	0.0198354	11	mesotrophic	2.01482	0	0	0	0	3.59769	0.0237109	2	0	2	21892505
06-254	48.9498	-55.6938	Newfoundland_and_Labrador	Boreal_Shield	0.386505	0.300613	moderate	0	0.00373594	0.0153677	0.515022	0	0.204936	2.82	ultraoligotrophic	65.9819	0	0	0	0	0	0	1	NA	0	35030217
06-259	47.6237	-52.826	Newfoundland_and_Labrador	Boreal_Shield	0.176077	0.372698	moderate	0	0.00336282	0	0.552426	0.0673041	0.313871	2.62	eutrophic	95.8437	0	0	0	0	11.6561	0.0381779	0	NA	0	36012225
06-261	47.4	-53.0475	Newfoundland_and_Labrador	Boreal_Shield	0.66199	0.079745	low	0	0.00121955	0	0.685553	0	0.0588496	9	oligotrophic	0.927152	0	0	0	0	0.085038	0.000269727	0	NA	0	29687671
06-264	48.6475	-53.7295	Newfoundland_and_Labrador	Boreal_Shield	0.287402	0.125349	moderate	0	0.00193346	0	0.678769	0	0.096448	1.54	oligotrophic	34.8023	0	0	0	0	0	0	0	NA	0	35554071
06-265	48.9713	-54.6298	Newfoundland_and_Labrador	Boreal_Shield	0.317352	0.334474	moderate	0	0.00110412	0	0.567733	0	0.285051	1.2	mesotrophic	160.76	0	0	0	0	0	0	0	NA	0	35513896
06-268	51.0877	-56.8609	Newfoundland_and_Labrador	Boreal_Shield	2.51847	0.009948	low	0	0.000416	0	0.75391	0	0.00736929	9.59	mesotrophic	1.33071	0	0	0	0	0	0	2	0	1	40223261
06-270	52.4136	-56.0158	Newfoundland_and_Labrador	Boreal_Shield	2.84386	0.00944	low	0	0.000482	0	0.757075	0	0.00697624	10.21	oligotrophic	0	0	0	0	0	0	0	1	NA	0	45243617
06-274	49.7877	-94.4638	Ontario	Boreal_Shield	0.902346	0.488443	moderate	0	0.00284841	0	0.327043	0	0.312201	8.6	mesotrophic	376.061	0	0	0	0	0	0	8	0	7	43233847
06-275	49.2309	-95.6823	Manitoba	Boreal_Shield	69.7653	0.012105	low	0.00219195	0.00588564	0	0.745379	0.00163812	0.00322597	1.3	hypereutrophic	0.0581354	0	0	0	0	0.424748	0.00545623	0	NA	0	39983237
06-293	55.487	-98.0502	Manitoba	Boreal_Shield	1.97353	0.077085	low	0	0.11263	0	0.708458	0	0.00756116	18.3	mesotrophic	1.10227	0	0	0	0	0	0	0	NA	0	39546713
06-294	55.893	-98.9961	Manitoba	Boreal_Shield	0.69341	0.032774	low	0	0.000725	0	0.74563	0	0.0249153	5.5	mesotrophic	0	0	0	0	0	0	0	2	0	2	36336260
06-295	56.6246	-100.174	Manitoba	Boreal_Shield	67.089	0.002943	low	0	0.00248088	3.48e-05	0.799986	0	0.00108961	24.3	mesotrophic	0	0	0	0	0	0	0	0	NA	0	35520640
06-308	49.7438	-93.7999	Ontario	Boreal_Shield	0.268799	0.026508	low	0	0	0	0.564444	0	0.0153697	21.4	oligotrophic	0	0	0	0	0	0	0	1	0	1	40740559
06-309	50.4013	-91.2542	Ontario	Boreal_Shield	0.80613	0.294889	moderate	0	0.403143	0	0.309655	0	0.0122321	10.4	mesotrophic	0	0	0	0	0	0	0	1	1	1	37170976
06-311	49.6903	-93.7173	Ontario	Boreal_Shield	0.26364	0.001181	low	0	0.00149653	0	0.63214	0	0	27.9	oligotrophic	0	0	0	0	0	0	0	0	NA	0	39063685
06-312	50.1477	-91.6478	Ontario	Boreal_Shield	14.61	0.026705	low	0	0.0355484	0.000162	0.741661	0	0.00290097	24	mesotrophic	0.0371449	0	0	0	0	0	0	0	NA	0	36091935
06-313	49.338	-90.2715	Ontario	Boreal_Shield	50.5082	0.041099	low	0	0.0584205	0	0.72824	0	0.00325484	22.5	mesotrophic	0	0	0	0	0	0	0	0	NA	0	40100870
06-315	49.7111	-83.6848	Ontario	Boreal_Shield	0.375849	0.568403	high	0	0	0	0.148182	0	0.195152	10.2	mesotrophic	3.21722	0	0	0	0	0	0	0	NA	0	36842656
07-001	46.3496	-62.527	Prince_Edward_Island	Atlantic_Maritime	0.691974	0.250801	moderate	0.169753	0.0161916	0.000276	0.669544	0.0910594	0.0184331	1.8	eutrophic	3.88359	0	0	0	0	5.80891	0.128188	0	NA	0	28610863
07-002	46.4219	-62.4288	Prince_Edward_Island	Atlantic_Maritime	0.323174	0.109575	moderate	0.0552787	0.030058	0	0.844134	0.0461177	0.0151991	3.5	eutrophic	3.63225	0	0	0	0	1.6819	0.0440581	0	NA	0	24277696
07-003	46.2388	-62.8855	Prince_Edward_Island	Atlantic_Maritime	0.151362	0.411616	moderate	0.181587	0	0	0.375418	0.270629	0.0403914	1.2	eutrophic	22.4044	0	0	0	0	10.8141	0.269868	0	NA	0	32904347
07-006	46.1105	-64.1507	New_Brunswick	Atlantic_Maritime	0.653799	0.034553	low	0	0.00572784	0	0.707584	0.0287361	0.00870866	4.6	mesotrophic	2.50071	0	0	0	0	1.09676	0.0150007	3	0.5	2	26578437
07-007	45.7992	-64.2103	Nova_Scotia	Atlantic_Maritime	0.545317	0.450758	moderate	0.0118343	0.00479013	0	0.435707	0.154307	0.331482	4.5	hypereutrophic	87.5739	0	0	0	0	4.96704	0.06927	1	1	1	24099275
07-008	45.9311	-64.3682	New_Brunswick	Atlantic_Maritime	1.48072	0.141108	moderate	0.00330852	0.0603157	0.00417046	0.77762	0.0560624	0.0716479	3	mesoeutrophic	19.5864	0	0	0	0	3.5287	0.0255357	0	NA	0	24215782
07-009	44.9307	-64.4188	Nova_Scotia	Atlantic_Maritime	7.5383	0.042544	low	0	0.0476705	0.000262	0.792014	0.0023313	0.0110404	12	mesotrophic	1.88582	0	0	0	0	0.186061	0.000922102	13	0	7	30208318
07-010	44.9531	-64.5634	Nova_Scotia	Atlantic_Maritime	22.0331	0.042704	low	0	0.045031	0.00051	0.767432	0.00157731	0.0114596	14.6	mesotrophic	1.93013	0	0	0	0	0.11115	0.000538099	1	NA	0	29421491
07-011	44.3733	-64.5743	Nova_Scotia	Atlantic_Maritime	1.03805	0.253884	moderate	0.000325	0.0106199	0	0.472189	0.130699	0.113733	6.2	oligotrophic	42.3859	0	0	0	0	2.28393	0.0600011	2	0	2	33457750
07-014	45.0177	-64.59	Nova_Scotia	Atlantic_Maritime	0.348926	0.131656	moderate	0	0.000812	0	0.662546	0	0.100109	2.95	oligotrophic	7.14602	0	0	0	0	0.116608	0	5	0	2	27476744
07-015	44.2595	-64.6107	Nova_Scotia	Atlantic_Maritime	0.964773	0.117763	moderate	0	0.0043912	0.000713	0.584192	0.0356549	0.0599159	3.5	mesotrophic	23.96	0	0	0	0	1.01073	0.017583	3	0.33	3	32244311
07-025	43.6395	-65.7072	Nova_Scotia	Atlantic_Maritime	5.58161	0.011509	low	0	0.00084	0	0.861048	0	0.00961024	4.9	mesotrophic	0.939064	0	0	0	0	0	0	23	0	11	34972403
07-026	46.8933	-65.7275	New_Brunswick	Atlantic_Maritime	0.832092	0.035916	low	0	0.0550776	0	0.711675	0	0	1.6	NA	3.34206	0	0	0	0	0	0	2	0	2	39079030
07-028	44.4489	-65.8612	Nova_Scotia	Atlantic_Maritime	0.493994	0.178639	moderate	0	0.150449	0	0.516992	0	0.0535779	6.5	eutrophic	2.71869	0	0	0	0	0.674546	0	4	0	3	29472407
07-029	45.4157	-65.9675	New_Brunswick	Atlantic_Maritime	0.24665	0.517071	high	0	0.0135291	0	0.450635	0.0106279	0.483348	12	mesotrophic	470.662	0	0	0	0	0.90261	0.00579133	1	0	1	33759043
07-030	45.2904	-66.0575	New_Brunswick	Atlantic_Maritime	0.10423	0.381295	moderate	0	0	0	0.515882	0	0.317927	7.5	mesotrophic	184.105	0	0	0	0	0	0	0	NA	0	23762285
07-031	44.2739	-66.0753	Nova_Scotia	Atlantic_Maritime	0.110851	0.471159	moderate	0	0.0228995	0	0.206975	0.313059	0.166078	2.85	mesotrophic	40.7085	0	0	0	0	11.6321	0.0885158	17	0.067	15	28518259
07-032	44.1931	-66.104	Nova_Scotia	Atlantic_Maritime	0.536435	0.128261	moderate	0	0.00248051	0	0.639	0.0786483	0.059422	3.5	mesotrophic	20.7758	0	0	0	0	2.98778	0.0201982	25	0.13	15	31803534
07-033	46.4165	-66.9438	New_Brunswick	Atlantic_Highlands	0.301346	0.042028	low	0	0.0139591	0	0.915894	0	0.0335089	1.65	mesotrophic	3.59657	0	0	0	0	0	0	2	0	2	29936360
07-040	45.3243	-66.7745	New_Brunswick	Atlantic_Maritime	3.10437	0.061605	low	1.52e-05	0.0943967	0	0.854689	4.57e-05	0.0119737	4.1	eutrophic	0.0487322	0	0	0	0	2e-06	1.1e-05	1	1	1	27880169
07-047	45.7166	-67.2066	New_Brunswick	Atlantic_Maritime	26.9979	0.038991	low	0	0.045177	0.000443	0.841829	0.00454491	0.00985996	9.8	mesoeutrophic	0.386272	0	0	0	0	0.073063	0.00309073	5	0	2	25797584
07-049	46.8976	-67.4321	New_Brunswick	Atlantic_Maritime	0.177654	0.16753	moderate	0.0380606	0.101309	0.000718	0.725717	0.06972	0.038963	2.4	mesotrophic	8.03677	0	0	0	0	2.04134	0.0291315	3	0	2	34458783
07-051	46.9501	-67.5379	New_Brunswick	Atlantic_Maritime	0.104791	0.071006	low	0	0.0545905	0	0.859892	0.0275208	0.0278072	0.9	mesotrophic	15.0946	0	0	0	0	0.085618	0.00697912	0	NA	0	27518305
07-055	46.9211	-67.6554	New_Brunswick	Atlantic_Maritime	0.154375	0.390504	moderate	0.271464	0.0098956	0.00756723	0.518044	0.105089	0.0322217	1.81	mesotrophic	5.58811	0	0	0	0	0.866675	0.0835569	1	1	1	27936290
07-057	46.9367	-67.7583	New_Brunswick	Atlantic_Maritime	0.243147	0.361004	moderate	0.256006	0.0494653	0	0.552638	0.103375	0.0229632	1.3	mesotrophic	4.49051	0	0	0	0	0.190292	0.068409	0	NA	0	32605338
07-223	45.7165	-63.2281	Nova_Scotia	Atlantic_Maritime	0.146355	0.181743	moderate	0.0374979	0.120359	0	0.650089	0.0821074	0.0281447	1.5	eutrophic	7.09226	0	0	0	0	4.02805	0.0370532	0	NA	0	42858249
07-227	45.2191	-63.3181	Nova_Scotia	Atlantic_Maritime	2.12584	0.145728	moderate	0.00153709	0.0107008	0	0.670266	0.0567727	0.0848197	13	mesotrophic	32.387	0	0	0	0	3.68633	0.0313083	2	0.5	2	39872058
07-230	44.8317	-63.7198	Nova_Scotia	Atlantic_Maritime	0.671984	0.252256	moderate	0	0.026435	0.00786006	0.672822	0	0.210361	8.5	mesoeutrophic	134.138	0	0	1	169.437	0	0	0	NA	0	34396168
07-234	44.7453	-63.7852	Nova_Scotia	Atlantic_Maritime	0.14031	0.586313	high	0	0.00253004	0	0.382777	0	0.543033	15	mesotrophic	394.519	0	0	0	0	0	0	1	NA	0	38902043
07-239	44.6927	-63.5535	Nova_Scotia	Atlantic_Maritime	1.49939	0.806265	high	4.45e-05	0.00514166	0.0289482	0.166644	0	0.672655	6.22	mesotrophic	1028.49	0	0	0	0	0.002052	1.7e-05	0	NA	0	38447051
07-240	44.6515	-63.4973	Nova_Scotia	Atlantic_Maritime	1.67256	0.634508	high	0	0.00389139	0.00255745	0.304774	0	0.527974	12.39	mesotrophic	1114.94	0	0	0	0	0	0	0	NA	0	37725630
07-241	44.6556	-63.47	Nova_Scotia	Atlantic_Maritime	0.923918	0.875652	high	0	0.000304	0	0.109203	0.00390095	0.781704	8.84	mesoeutrophic	2090.76	0	0	0	0	0.340143	0.00117097	0	NA	0	35579977
07-243	44.7226	-63.5511	Nova_Scotia	Atlantic_Maritime	1.43975	0.509632	high	0	0.0044751	0.0539779	0.432342	0	0.395437	27.87	mesoeutrophic	324.065	0	0	0	0	0	0	0	NA	0	42729389
07-248	45.5225	-61.5607	Nova_Scotia	Atlantic_Maritime	0.348078	0.031474	low	0	0.00268511	0	0.880138	0	0.027303	4.05	mesotrophic	4.938	0	0	0	0	0	0	0	NA	0	43440337
07-250	46.1327	-61.1853	Nova_Scotia	Atlantic_Maritime	58.7703	0.034419	low	0	0.0157394	8.61e-05	0.763619	0.0164935	0.0115917	16.05	mesotrophic	1.22995	0	0	0	0	0.802234	0.0101438	1	0	1	39747593
07-251	46.1702	-60.0147	Nova_Scotia	Atlantic_Maritime	0.177268	0.077922	low	0	0.00120691	0.00770375	0.899622	0.00244415	0.0666495	15.27	oligotrophic	13.565	0	0	0	0	0	0	0	NA	0	43394382
07-252	46.1712	-60.3183	Nova_Scotia	Atlantic_Maritime	0.436753	0.027552	low	0	0.0154271	0	0.908648	0.00802009	0.0143534	12.26	oligotrophic	8.54202	0	0	0	0	0.159268	0.0022066	5	0.25	4	43577422
08-097	46.7496	-71.3923	Quebec	Mixedwood_Plains	0.696418	0.752695	high	0.0494005	0.0006	0	0.177804	0.083863	0.578065	5.5	hypereutrophic	859.652	0	0	0	0	8.09784	0.0585977	1	NA	0	29018190
08-120	46.7962	-72.5235	Quebec	Mixedwood_Plains	0.711466	0.423902	moderate	0.23379	0.00351873	0.00503346	0.463232	0.16391	0.079913	21	mesoeutrophic	88.3486	0	0	0	0	6.3374	0.215007	1	1	1	29907967
08-134	45.2542	-74.7096	Ontario	Mixedwood_Plains	3.87363	0.061542	low	0.00230077	0.00178088	0	0.677234	0.0566124	0.014829	4	mesoeutrophic	8.93967	0	0	0	0	3.23108	0.0298863	1	0	1	29019870
08-138	45.8917	-74.0288	Quebec	Boreal_Shield	1.64995	0.258389	moderate	0	0	0	0.61282	0	0.213516	9	mesotrophic	177.698	0	0	0	0	0	0	3	0.33	3	30925230
08-144	44.5446	-76.0473	Ontario	Mixedwood_Plains	27.4792	0.200959	moderate	0.0765019	0.000523	0	0.614918	0.123125	0.0318754	30	mesotrophic	14.648	0	0	0	0	7.83097	0.0890797	0	NA	0	33712163
08-147	45.0358	-76.1844	Ontario	Mixedwood_Plains	25.2204	0.062355	low	0.01029	0.00212149	0.00048	0.808537	0.0471701	0.0199927	7.5	mesotrophic	4.50446	0	0	0	0	1.39617	0.0306198	0	NA	0	38260463
08-148	44.4942	-76.4138	Ontario	Mixedwood_Plains	0.840082	0.040546	low	4.59e-05	0.000436	0	0.806964	0.0224292	0.023106	43	mesotrophic	8.0473	0	0	0	0	1.00334	0.0132419	1	0	1	38904784
08-152	44.6035	-76.4679	Ontario	Mixedwood_Plains	0.325842	0.012242	low	0	0.00152352	0	0.899365	0.00196546	0.00942372	6	mesotrophic	1.36507	0	0	0	0	0.081501	0.00111379	3	0	3	30986412
08-155	44.3919	-76.8134	Ontario	Mixedwood_Plains	6.34829	0.257934	moderate	0.0423548	2.74e-05	0.00397509	0.435585	0.199595	0.0399561	2.3	mesotrophic	16.5058	0	0	0	0	8.43823	0.117971	3	0	2	29837004
08-157	44.4091	-76.8573	Ontario	Mixedwood_Plains	6.18645	0.288716	moderate	0.0623498	0.000318	0	0.478352	0.346608	0.028764	1.3	mesotrophic	12.3165	0	0	0	0	13.7236	0.211259	2	0	2	25351760
08-160	44.4733	-77.2896	Ontario	Mixedwood_Plains	5.75126	0.050127	low	0.00899447	0.00236323	0.000326	0.872096	0.0424314	0.0154864	13.5	mesoeutrophic	5.17797	0	0	2	62.7482	2.83018	0.0316483	1	NA	0	32918970
08-164	44.2746	-77.9106	Ontario	Mixedwood_Plains	0.180712	0.40714	moderate	0.244572	0.000234	0	0.441389	0.229679	0.022536	6.3	mesotrophic	6.3778	0	0	0	0	19.9377	0.260541	2	0	1	27724994
08-166	44.1779	-78.1791	Ontario	Mixedwood_Plains	99.6617	0.222783	moderate	0.0779213	0.00160651	0.00141507	0.610174	0.141615	0.0444811	6	oligotrophic	25.9576	2	346	5	33.2876	7.47269	0.108404	1	0	1	39904685
08-168	44.4743	-78.6873	Ontario	Mixedwood_Plains	46.3756	0.207249	moderate	0.083146	0.00186453	0.000965	0.634524	0.109727	0.0405637	9.5	mesotrophic	17.9871	4	227	5	72.9261	6.9668	0.0913999	4	0	3	39039063
08-170	44.7403	-78.9125	Ontario	Mixedwood_Plains	9.79056	0.025754	low	0.00127928	0.000589	0.000345	0.800034	0.0133937	0.0127174	5.1	mesotrophic	1.17518	0	0	0	0	1.21667	0.0123143	9	0.11	9	35715095
08-177	44.6871	-79.3251	Ontario	Mixedwood_Plains	6.7941	0.292585	moderate	0.0993338	0.000421	0.00348283	0.498961	0.207815	0.0424977	7.2	eutrophic	16.369	0	0	0	0	9.6937	0.170382	2	0	2	44793873
08-179	43.949	-79.436	Ontario	Mixedwood_Plains	0.583988	0.655632	high	0.0427632	0.00148357	0	0.304801	0.0161309	0.545499	17	mesotrophic	1004.43	0	0	0	0	0.447371	0.0128225	0	NA	0	30323799
08-180	43.9578	-79.5008	Ontario	Mixedwood_Plains	0.144928	0.678742	high	0.256447	0	0	0.263994	0.0760022	0.343597	1	eutrophic	46.406	0	0	0	0	13.642	0.0977277	0	NA	0	29622546
08-181	44.6035	-79.5066	Ontario	Mixedwood_Plains	5.71369	0.36733	moderate	0.125895	0.000984	0.0011057	0.430078	0.244622	0.0711998	9.3	mesotrophic	32.91	0	0	0	0	9.43554	0.16252	4	0	4	36398162
08-183	43.7472	-79.7351	Ontario	Mixedwood_Plains	0.269823	0.931107	high	0	0	0	0.0528682	0.0107301	0.781677	12	mesotrophic	3538.55	0	0	0	0	0.063784	0.00246017	1	0	1	28406414
08-184	43.7405	-79.7954	Ontario	Mixedwood_Plains	0.18508	0.468291	moderate	0.125717	0	0	0.440094	0.0780334	0.257232	9.5	mesoeutrophic	306.693	0	0	0	0	5.43093	0.0692	0	NA	0	28601807
08-186	43.1053	-79.8509	Ontario	Mixedwood_Plains	1.88968	0.77578	high	0.516248	0	0	0.122544	0.189006	0.140211	6.2	mesoeutrophic	72.6597	0	0	0	0	15.6538	0.208399	13	0	12	30675345
08-188	43.6212	-80.0481	Ontario	Mixedwood_Plains	0.266177	0.548582	high	0.217534	0	0	0.310852	0.270792	0.189369	6.4	mesoeutrophic	317.724	0	0	0	0	8.80527	0.203051	0	NA	0	30864172
08-189	44.1676	-81.3111	Ontario	Mixedwood_Plains	0.25076	0.39657	moderate	0.302998	0	0	0.514008	0.124289	0.0135009	2	mesoeutrophic	4.49919	0	0	0	0	32.2801	0.273875	0	NA	0	32272638
08-193	44.2053	-81.0527	Ontario	Mixedwood_Plains	0.232643	0.629532	high	0.355478	0	0.0144318	0.200487	0.252127	0.0589303	8	mesoeutrophic	9.8961	0	0	0	0	44.9026	0.387303	0	NA	0	27970132
08-194	44.2626	-80.6399	Ontario	Mixedwood_Plains	0.26713	0.529645	high	0.153886	0	0	0.260695	0.173847	0.150628	5.5	mesotrophic	18.4247	0	0	0	0	12.2006	0.193976	2	0	2	28020457
08-197	44.2583	-80.9653	Ontario	Mixedwood_Plains	0.113732	0.201805	moderate	0.115207	0	0	0.667304	0.114179	0.0108492	10.1	oligotrophic	3.47174	0	0	0	0	10.1596	0.137769	4	0	3	29268484
08-202	44.7259	-81.2271	Ontario	Mixedwood_Plains	5.62443	0.203275	moderate	0.0374814	0.00273242	0.0031018	0.609225	0.232636	0.0271955	1.6	mesotrophic	8.06496	0	0	0	0	12.4428	0.167296	1	NA	0	40032389
08-206	45.2313	-81.5319	Ontario	Mixedwood_Plains	0.763525	0.021102	low	0	7.45e-05	0	0.844096	0	0.0181599	8.3	oligotrophic	0.775314	0	0	0	0	0.003414	0	10	0	9	42429818
08-209	45.217	-81.558	Ontario	Mixedwood_Plains	1.64353	0.024245	low	0	8.81e-05	0	0.864093	0	0.0214273	13	mesotrophic	0.634442	0	0	0	0	0.004035	0	5	0	3	44357149
08-210	43.5757	-81.6612	Ontario	Mixedwood_Plains	0.176793	0.833332	high	0.705224	0	0	0.137566	0.0319288	0.046454	9	mesotrophic	9.83275	0	0	0	0	52.304	0.373411	22	0.067	15	27023050
08-212	45.874	-81.9856	Ontario	Mixedwood_Plains	2.32851	0.091783	low	0.00277408	0.00113051	0.000312	0.779782	0.133744	0.0150949	12	mesotrophic	2.69086	0	0	0	0	7.29119	0.114179	5	0	3	39132364
08-216	45.8786	-82.891	Ontario	Mixedwood_Plains	5.41884	0.024001	low	0	0.00153908	0.00185389	0.820426	0.00754898	0.0138891	4.4	oligotrophic	1.12216	0	0	0	0	0.550409	0.0077195	3	0	2	30126780
08-219	45.693	-76.4641	Quebec	Mixedwood_Plains	0.110451	0.086719	low	0.00956878	0.0580259	0	0.811021	0.0884874	0.00113914	12	mesoeutrophic	3.64525	0	0	0	0	8.51723	0.0906695	5	0.33	3	30518738
09-287	52.6453	-103.306	Saskatchewan	Boreal_Plains	0.369694	0.80753	high	0.660056	0	0	0.159595	0.0166619	0.0361651	3.2	hypereutrophic	0.811687	0	0	0	0	6.69556	0.0766979	0	NA	0	35884499
09-288	54.2856	-104.641	Saskatchewan	Boreal_Plains	0.209174	0.030925	low	0	0	0	0.94435	0	0.0301359	1	eutrophic	0.178228	0	0	0	0	0	0	1	0	1	39627111
09-292	54.3705	-101.457	Manitoba	Boreal_Plains	30.6208	0.019889	low	0	0.0165583	0	0.667062	0	0.0054255	12.4	mesoeutrophic	0	0	0	0	0	0	0	0	NA	0	39657956
09-297	52.3985	-98.9129	Manitoba	Boreal_Plains	0.531275	0.017506	low	0	0.0259809	0.00177704	0.931522	0	0.00206149	2.3	oligotrophic	0	0	0	0	0	0	0	0	NA	0	36819490
09-298	50.9033	-98.0356	Manitoba	Boreal_Plains	1.11191	0.030404	low	0.0114237	0	0	0.777512	0.00176164	0.0121039	1.7	mesoeutrophic	0.497661	0	0	0	0	8.40592	0.0609755	1	0	1	44858365
09-300	50.8886	-98.3143	Manitoba	Boreal_Plains	1.18014	0.327148	moderate	0.169836	0.000341	0	0.509742	0.216973	0.0221789	1.1	hypereutrophic	0.617865	0	0	0	0	28.0696	0.203681	0	NA	0	40962458
09-302	50.4802	-97.4191	Manitoba	Boreal_Plains	0.528175	0.092394	low	0.00859431	1.93e-05	0.00144496	0.83061	0.0546678	0.0499565	2.4	mesoeutrophic	6.07423	0	0	0	0	4.15436	0.051117	0	NA	0	37916836
09-370	53.4494	-116.78	Alberta	Boreal_Plains	3.64794	0.00629	low	0	0.0076029	0.000451	0.952622	0	0.00180127	5	mesotrophic	0.164502	0	0	0	0	0	0	3	1	1	34844311
09-372	53.683	-116.27	Alberta	Boreal_Plains	0.509518	0.24184	moderate	0.0284532	0.0725642	0	0.517734	0.221544	0.0365488	6.4	mesotrophic	9.62376	0	0	0	0	13.1791	0.0825552	2	0	1	35420832
09-374	53.5602	-114.321	Alberta	Boreal_Plains	0.248322	0.603352	high	0.411472	0.0010773	0	0.289	0.140342	0.0649818	4.5	eutrophic	15.8579	0	0	0	0	16.5811	0.157764	4	0	4	42945642
09-375	53.9397	-114.321	Alberta	Boreal_Plains	12.451	0.346039	moderate	0.110519	0.00804894	5.66e-05	0.410895	0.316526	0.0304323	17	hypereutrophic	4.0443	0	0	0	0	15.6159	0.148858	1	1	1	39728088
09-376	54.0175	-114.349	Alberta	Boreal_Plains	0.446354	0.245952	moderate	0.09459	0.000953	0	0.469507	0.137529	0.011895	10	hypereutrophic	7.62656	0	0	0	0	13.5821	0.0943554	0	NA	0	37421298
09-378	54.6226	-113.123	Alberta	Boreal_Plains	1.01291	0.681126	high	0.505394	0.00615203	0	0.19906	0.180918	0.026063	1.9	hypereutrophic	2.87331	0	0	0	0	15.2524	0.170862	3	0	2	42802253
09-379	54.483	-112.754	Alberta	Boreal_Plains	6.12144	0.064281	low	0.00111398	0.00470428	0.000107	0.804435	0.0948501	0.00768325	8.7	eutrophic	1.07371	0	0	0	0	1.67635	0.0229024	0	NA	0	43421414
09-380	55.0614	-114.017	Alberta	Boreal_Plains	0.79265	0.145805	moderate	0.000299	0.033981	0	0.640397	0.205126	0.00986472	4.4	hypereutrophic	0.958126	0	0	0	0	7.48391	0.0503475	1	NA	0	38147351
09-383	55.8714	-117.174	Alberta	Boreal_Plains	7.66406	0.792056	high	0.701652	0.000514	0	0.186162	0.00921141	0.0210974	1.15	hypereutrophic	1.12582	0	0	0	0	1.97444	0.0429813	0	NA	0	39632820
09-384	55.1399	-118.862	Alberta	Boreal_Plains	1.44893	0.707385	high	0.464349	0.00118314	0	0.204258	0.128621	0.121431	1.4	hypereutrophic	26.327	0	0	1	63.2911	13.9206	0.10803	4	0	4	39270621
09-391	54.8473	-112.509	Alberta	Boreal_Plains	12.2466	0.642938	high	0.417157	0.0016143	0	0.206087	0.164409	0.0203943	3.7	hypereutrophic	2.36299	0	0	0	0	13.2904	0.133352	1	NA	0	37454260
09-393	54.7937	-111.909	Alberta	Boreal_Plains	0.687959	0.221092	moderate	0.00295052	0.00816466	0.000239	0.561451	0.241347	0.066833	12	eutrophic	6.87299	0	0	0	0	7.12972	0.0544786	1	NA	0	42368653
09-394	54.6462	-111.652	Alberta	Boreal_Plains	9.30955	0.051764	low	0.000483	0.00186028	0	0.655234	0.0578857	0.00704415	18	mesotrophic	0.106579	0	0	0	0	1.77085	0.013703	1	0	1	42176057
09-395	54.144	-111.5	Alberta	Boreal_Plains	5.30656	0.405829	moderate	0.116216	0.00824745	0	0.31085	0.362656	0.0373153	4.1	hypereutrophic	3.18886	0	0	0	0	15.1995	0.146662	0	NA	0	38631493
09-397	53.966	-111.293	Alberta	Boreal_Plains	8.12344	0.59098	high	0.340145	0.00131829	0.000713	0.262515	0.180877	0.0789685	2.6	hypereutrophic	43.7115	1	80	0	0	18.4463	0.178084	0	NA	0	36866942
09-403	53.5441	-114.582	Alberta	Boreal_Plains	77.3131	0.397961	moderate	0.0215838	0.00550684	0.127325	0.352705	0.156779	0.0567308	10	eutrophic	7.27583	0	0	0	0	7.96241	0.0637629	0	NA	0	36325616
09-408	50.5232	-99.8438	Manitoba	Boreal_Plains	0.288422	0.249878	moderate	0.167961	0.000964	0	0.66294	0.0681332	0.0298357	1.8	eutrophic	1.38852	0	0	0	0	12.4128	0.158264	0	NA	0	42022834
09-410	50.572	-100.191	Manitoba	Boreal_Plains	0.326625	0.620494	high	0.406497	0.000209	0	0.228624	0.18812	0.0270982	2	hypereutrophic	0.834296	0	0	0	0	9.28078	0.158174	0	NA	0	37752084
09-413	51.0083	-101.106	Manitoba	Boreal_Plains	0.277271	0.299213	moderate	0.0273651	0	0	0.215499	0.0350696	0.0545979	1.7	eutrophic	2.29682	0	0	0	0	2.35101	0.0390391	0	NA	0	41276131
09-418	52.6711	-105.273	Saskatchewan	Boreal_Plains	1.00903	0.663712	high	0.56232	0	0	0.273086	0.0855898	0.0183217	7.1	eutrophic	1.02792	0	0	0	0	2.30569	0.0917186	3	NA	0	40586698
09-419	52.7226	-105.209	Saskatchewan	Boreal_Plains	1.0809	0.785637	high	0.675872	0	0	0.147735	0.120598	0.0262692	2.1	hypereutrophic	0.724007	0	0	0	0	2.53196	0.109227	0	NA	0	72299893
09-423	53.1837	-106.845	Saskatchewan	Boreal_Plains	1.09518	0.456649	moderate	0.210278	0.00373	0	0.297678	0.0717655	0.0338769	20.5	mesotrophic	5.80671	0	0	0	0	3.32857	0.067715	1	0	1	57955207
09-427	53.9241	-107.703	Saskatchewan	Boreal_Plains	0.117952	0.132591	moderate	0	0.168166	0	0.683828	0	0.033299	16	mesotrophic	0.903059	0	0	0	0	0	0	1	0	1	73967529
09-429	51.1495	-101.08	Manitoba	Boreal_Plains	0.937935	0.573257	high	0.374879	0.000195	0	0.274259	0.143071	0.0181361	3	hypereutrophic	0.779297	0	0	0	0	13.9887	0.186703	1	NA	0	59761336
09-430	54.9937	-108.345	Saskatchewan	Boreal_Plains	0.414449	0.069838	low	0	0.101615	0	0.84398	0	0.0163745	7.4	mesoeutrophic	0	0	0	0	0	0	0	1	0	1	53496702
09-432	53.5448	-109.096	Saskatchewan	Boreal_Plains	0.169021	0.596377	high	0.4942	0.000433	0	0.353241	0.0697169	0.0444844	1.9	eutrophic	5.89201	0	0	0	0	17.8546	0.227777	0	NA	0	81035248
09-447	53.0894	-107.237	Saskatchewan	Boreal_Plains	6.31375	0.104126	moderate	0.0505335	0.00138822	0	0.737573	0.0591486	0.00844332	15	mesoeutrophic	0.103083	0	0	0	0	2.79073	0.0530575	1	0	1	60220728
09-450	53.1886	-107.658	Saskatchewan	Boreal_Plains	10.7701	0.394426	moderate	0.277024	0.0119104	0.000313	0.478686	0.0859406	0.0173852	13	eutrophic	0.924597	0	0	0	0	6.1513	0.138288	1	NA	0	60487581
09-454	50.4965	-99.6885	Manitoba	Boreal_Plains	1.41045	0.244233	moderate	0.0733528	0.00535652	0	0.554186	0.244456	0.0211962	4.1	hypereutrophic	0.972005	0	0	0	0	10.1989	0.126182	1	NA	0	58514272
09-602	56.4626	-111.162	Alberta	Boreal_Plains	25.7564	0.023426	low	0	0.00897906	0.000219	0.819485	0	0.0150574	7	mesoeutrophic	5.46495	0	0	0	0	0	0	2	0	1	40936582
09-603	57.2921	-111.239	Alberta	Boreal_Plains	5.11506	0.014553	low	0	0.0133422	0	0.887747	0	0.00653717	1.6	mesotrophic	0.135229	0	0	0	0	0	0	4	0	2	42677953
09-604	55.2176	-119.091	Alberta	Boreal_Plains	7.98332	0.639601	high	0.384127	1.59e-05	0	0.205079	0.140317	0.0341865	4	hypereutrophic	4.06438	0	0	0	0	11.6637	0.094785	1	0	1	46443901
09-607	55.6288	-118.528	Alberta	Boreal_Plains	3.56245	0.675948	high	0.574998	0.00446237	0	0.263028	0.0778028	0.0183257	1.3	hypereutrophic	0.850113	0	0	0	0	5.63583	0.0543479	3	0	2	41359532
09-608	56.2409	-117.735	Alberta	Boreal_Plains	48.5837	0.323129	moderate	0.210162	0.0242727	8.92e-05	0.539712	0.102338	0.0143155	4	eutrophic	0.871455	0	0	0	0	4.60352	0.0458718	0	NA	0	46077882
10-277	49.427	-99.4352	Manitoba	Prairies	0.162909	0.021971	low	0.00620559	0	0	0.439937	0	0.00367731	2.3	eutrophic	0	0	0	0	0	0.353796	0.0121802	15	0.0909091	11	67540422
10-278	49.3199	-99.5451	Manitoba	Prairies	27.4531	0.753264	high	0.660505	6.01e-05	0.000182	0.212618	0.0356874	0.0251104	4.7	hypereutrophic	1.37027	0	0	1	0.0898287	11.2865	0.283289	2	NA	0	60003453
10-280	49.003	-100.065	Manitoba	Prairies	0.269495	0.035725	low	0.000447	0.000395	0	0.861557	0.00236913	0.0301419	3.6	eutrophic	1.10559	0	0	0	0	0.153027	0	23	0.357143	14	76471684
10-281	49.0628	-100.141	Manitoba	Prairies	2.69872	0.025102	low	0	0.000243	0	0.660322	0	0.0168839	6.1	eutrophic	0.467034	0	0	0	0	0.001817	0	2	NA	0	52849280
10-283	49.7716	-102.459	Saskatchewan	Prairies	0.277865	0	low	0	0	0	0.652887	0	0	4	hypereutrophic	0	0	0	0	0	0	0	5	0.33	3	62437829
10-301	50.4703	-97.6503	Manitoba	Prairies	31.8837	0.022447	low	0.00162779	0.00160863	0	0.479331	0.00409114	0.00659444	3	eutrophic	0.295349	0	0	0	0	0.64427	0.00612588	0	NA	0	57271582
10-347	49.0114	-113.457	Alberta	Prairies	0.92819	0.037976	low	0	0.000147	0	0.721918	0	0.0284275	4.3	mesoeutrophic	0.234879	0	0	0	0	0	0	2	0	2	72585439
10-348	49.0684	-112.719	Alberta	Prairies	4.06803	0.462048	moderate	0.427558	5.45e-06	0.000153	0.514663	0.00264244	0.0141469	2.5	hypereutrophic	0.636844	0	0	0	0	16.3678	0.164761	0	NA	0	76805582
10-349	51.5911	-113.753	Alberta	Prairies	0.285667	0.851152	high	0.805816	0	0	0.136167	0.0224604	0.0258113	1	hypereutrophic	2.48592	0	0	0	0	27.7038	0.281268	2	0	1	91204123
10-350	51.6881	-113.555	Alberta	Prairies	1.14314	0.770843	high	0.670333	0	0	0.208932	0.000251	0.0327749	1.3	NA	1.60931	0	0	0	0	25.8417	0.209556	0	NA	0	68206746
10-351	51.4906	-112.127	Alberta	Prairies	8.72884	0.485974	moderate	0.387831	1.25e-05	0.00112922	0.436366	0.0724641	0.021614	2	hypereutrophic	1.06618	0	0	0	0	28.5075	0.183872	0	NA	0	66195653
10-353	49.6673	-110.296	Alberta	Prairies	2.17332	0.061389	low	0	0.00290505	0.000268	0.86062	0	0.0546633	8.1	eutrophic	2.58226	0	0	0	0	1.24536	0.00483194	3	0	3	59189301
10-354	50.1103	-108.497	Saskatchewan	Prairies	0.580212	0.382683	moderate	0.237778	0	0	0.521177	0.149751	0.0568465	3.8	hypereutrophic	0.657579	0	0	0	0	9.57038	0.112514	1	0	1	63710160
10-355	49.9865	-107.935	Saskatchewan	Prairies	2.99572	0.630548	high	0.528148	0	0	0.307093	0.0990482	0.0309713	9.7	eutrophic	1.26944	0	0	0	0	8.07232	0.200384	1	NA	0	70484553
10-356	49.2177	-105.852	Saskatchewan	Prairies	29.3697	0.551112	high	0.422258	0	1.98e-05	0.34135	0.164339	0.0155176	2	hypereutrophic	0.287848	0	0	0	0	10.3877	0.175418	0	NA	0	71667430
10-357	50.2125	-103.585	Saskatchewan	Prairies	0.489784	0.725251	high	0.360586	0	0	0.04466	0.312734	0.0136943	1.8	NA	0.953461	0	0	0	0	6.86086	0.222657	0	NA	0	70097632
10-359	49.8138	-102.397	Saskatchewan	Prairies	0.14014	0.0006	low	0	0.000999	0	0.831998	0	0	2.6	hypereutrophic	0	0	0	0	0	0	0	0	NA	0	59011194
10-361	49.8396	-102.426	Saskatchewan	Prairies	0.627238	0.018495	low	0.00610518	0.00014	0	0.794702	0.0124947	0.00267172	4.4	eutrophic	0.121266	0	0	0	0	0.308574	0.00686926	1	0	1	74536924
10-362	50.543	-106.012	Saskatchewan	Prairies	25.9776	0.64564	high	0.510273	3.67e-06	0.000123	0.250883	0.168903	0.0161312	2.9	hypereutrophic	0.268308	0	0	0	0	6.80635	0.157323	1	NA	0	55748362
10-386	53.4633	-113.229	Alberta	Prairies	0.18306	0.432036	moderate	0.0374701	0.000492	0	0.427811	0.262336	0.256504	1.3	hypereutrophic	50.3331	0	0	0	0	12.7005	0.103374	3	0	2	61087639
10-400	52.3202	-109.95	Saskatchewan	Prairies	0.75516	0.263513	moderate	0.0186319	0	0.0370126	0.618636	0.00712835	0.163413	2.2	hypereutrophic	81.8115	0	0	0	0	0.837947	0.0129278	0	NA	0	60818538
10-404	53.4174	-112.912	Alberta	Prairies	8.01384	0.24471	moderate	0.0514166	0.000393	4.68e-05	0.52094	0.169452	0.0599109	4.9	hypereutrophic	19.0505	0	0	0	0	7.97733	0.0727646	0	NA	0	41290162
10-412	50.3883	-100.626	Manitoba	Prairies	4.78614	0.648335	high	0.508434	0.000244	0	0.275728	0.0780337	0.0329212	1.8	hypereutrophic	3.04777	1	12	1	31.3595	6.83653	0.175558	1	0	1	56146116
10-414	51.316	-102.878	Saskatchewan	Prairies	0.251191	0.854108	high	0.775167	0	0	0.12776	0.0164007	0.0125986	7.8	eutrophic	0.436284	0	0	0	0	8.17178	0.179901	3	0	3	70580991
10-416	52.2393	-103.947	Saskatchewan	Prairies	0.56151	0.58214	high	0.46262	0.000436	0	0.329402	0.0980223	0.0156386	1.5	eutrophic	0.539743	0	0	0	0	4.31109	0.140519	0	NA	0	68013652
10-422	52.8021	-106.263	Saskatchewan	Prairies	8.68388	0.809148	high	0.717781	4.77e-05	0	0.160504	0.0426147	0.0318088	1.5	hypereutrophic	5.32254	0	0	0	0	13.0018	0.218477	0	NA	0	61825027
10-434	52.7085	-109.792	Saskatchewan	Prairies	1.35877	0.437321	moderate	0.386185	4.62e-05	0.00012	0.531142	0.0282305	0.023356	2.05	eutrophic	2.68897	0	0	0	0	15.9937	0.123016	5	0	2	69302752
10-436	52.6381	-109.898	Saskatchewan	Prairies	0.285528	0.026289	low	0	0	0	0.941484	0	0.0254187	7.4	mesoeutrophic	0	0	0	0	0	0	0	5	0.5	4	72310007
10-437	52.4895	-107.408	Saskatchewan	Prairies	4.36694	0.716188	high	0.662643	0.000248	0	0.261985	0.0311701	0.0223984	1.6	hypereutrophic	0.535417	0	0	0	0	3.99492	0.134155	0	NA	0	62017540
10-439	52.8441	-108.859	Saskatchewan	Prairies	1.19391	0.476419	moderate	0.421561	0	0	0.502427	0.0168753	0.03485	14	mesotrophic	2.09258	0	0	0	0	2.72183	0.0875748	3	0	2	73928279
10-441	52.98	-107.811	Saskatchewan	Prairies	0.31571	0.550987	high	0.473103	0	0	0.397765	0.0369874	0.0191975	2	eutrophic	0.591872	0	0	0	0	7.48968	0.107324	1	0	1	73606269
10-444	53.0372	-108.279	Saskatchewan	Prairies	11.6211	0.537369	high	0.470207	0.00217086	6.36e-05	0.415294	0.0692434	0.0178824	6.3	eutrophic	1.12094	0	0	0	0	7.35696	0.141282	2	0	2	66770923
10-445	52.6705	-109.211	Saskatchewan	Prairies	0.450521	0.738973	high	0.709245	0	0	0.250868	0.0107001	0.0107628	3.7	NA	0.49431	0	0	0	0	5.71602	0.154057	0	NA	0	46904126
10-597	53.6236	-113.955	Alberta	Boreal_Plains	0.290301	0.325929	moderate	0.0115717	0.000179	0	0.591701	0.0301115	0.266707	5.49	eutrophic	103.703	0	0	0	0	2.42968	0.0206942	3	1	1	47267766
11-471	54.6569	-126.925	British_Columbia	Montane_Cordillera	1.7349	0.587133	high	0.524462	0.0150644	0	0.379441	0	0.0183169	22.1	mesotrophic	2.94023	0	0	0	0	27.3864	0.169895	0	NA	0	37738524
11-476	54.077	-125.758	British_Columbia	Montane_Cordillera	0.253119	0.102018	moderate	0.0427447	0.00451453	0	0.814159	0	0.0477494	8.4	eutrophic	10.7467	0	0	0	0	4.97036	0.0240484	0	NA	0	44876035
11-477	54.2425	-125.062	British_Columbia	Montane_Cordillera	1.68378	0.103107	moderate	0	0.201631	0	0.776149	0	0	7	mesoeutrophic	0.010631	0	0	0	0	0	0	0	NA	0	46477853
11-479	53.428	-124.546	British_Columbia	Montane_Cordillera	0.505207	0.017645	low	0	0.0336646	0	0.920295	0	0	9.2	mesotrophic	0	0	0	0	0	0	0	2	NA	0	45476212
11-481	53.5987	-124.889	British_Columbia	Montane_Cordillera	0.443919	0.005639	low	0	0.00134766	0	0.925765	0	0.00457976	13.1	eutrophic	0	0	0	0	0	0	0	2	0	2	39401839
11-482	53.8754	-124.755	British_Columbia	Montane_Cordillera	0.110364	0.001305	low	0	0.0022378	0	0.855398	0	0	7.2	mesoeutrophic	0	0	0	0	0	0	0	4	1	1	37556421
11-483	54.1862	-125.429	British_Columbia	Montane_Cordillera	0.308484	0.050592	low	0	0.0870054	0	0.772862	0	0	10.4	mesoeutrophic	0.440593	0	0	0	0	0	0	2	NA	0	43145211
11-484	53.9776	-125.898	British_Columbia	Montane_Cordillera	0.329639	0.282982	moderate	0.225868	0.0104897	0	0.660573	0	0.031662	12	eutrophic	5.36815	0	0	0	0	15.7289	0.0717907	0	NA	0	45331543
11-485	53.8101	-125.914	British_Columbia	Montane_Cordillera	0.415278	0.205026	moderate	0.14388	0.00301263	0	0.628069	0	0.016983	9.2	mesotrophic	1.36073	0	0	0	0	14.0027	0.058294	3	0	2	38882711
11-488	53.9385	-125.907	British_Columbia	Montane_Cordillera	1.60385	0.309569	moderate	0.249392	0.0155351	0	0.600062	0	0.0153735	14.6	eutrophic	2.10497	0	0	0	0	17.082	0.0821463	0	NA	0	44093272
11-492	54.0645	-123.008	British_Columbia	Montane_Cordillera	4.23439	0.109702	moderate	9.01e-05	0.00698498	0	0.7226	0.115945	0.0350571	17.2	mesotrophic	3.13153	0	0	0	0	3.62026	0.0334835	1	NA	0	40717992
11-493	54.0084	-123.136	British_Columbia	Montane_Cordillera	0.128366	0.072376	low	0	0	0	0.698218	0.0332717	0.0391393	4.4	hypereutrophic	1.82507	0	0	0	0	1.29156	0.0132596	0	NA	0	40656113
11-497	52.0006	-122.173	British_Columbia	Montane_Cordillera	0.142179	0.264817	moderate	0.149578	0.00831086	0	0.710024	0	0.103518	2	hypereutrophic	4.13816	0	0	0	0	15.6863	0.0805078	0	NA	0	41076299
11-499	51.4736	-123.887	British_Columbia	Montane_Cordillera	5.59965	0.011636	low	0	0.000594	0	0.874898	0	0.0100068	29.9	mesotrophic	2.28085	0	0	0	0	0.38568	0.000348815	2	0	2	46204125
11-501	52.3402	-125.205	British_Columbia	Montane_Cordillera	9.22963	0.014401	low	1.4e-05	0.0240341	4e-05	0.944	0	0.00189791	24.4	mesoeutrophic	0.129483	0	0	0	0	0.007174	2e-06	5	0	4	46282639
11-503	52.0117	-125.008	British_Columbia	Montane_Cordillera	2.12872	0.005025	low	0	0.00733256	0	0.951484	0	0.00115726	5.2	mesoeutrophic	0.0574238	0	0	0	0	0	0	2	0	2	45662626
11-508	51.8328	-120.389	British_Columbia	Montane_Cordillera	1.27468	0.111862	moderate	0	0.21196	0	0.735459	0	0	30	oligotrophic	0.146863	0	0	0	0	0	0	2	0.5	2	46632305
11-513	53.0351	-122.626	British_Columbia	Montane_Cordillera	1.32326	0.121364	moderate	0.0392345	0.0286142	0.00134732	0.834873	0	0.062406	7.3	hypereutrophic	12.6818	0	0	0	0	2.24737	0.0163351	3	0	3	39509534
11-538	54.3986	-126.023	British_Columbia	Montane_Cordillera	0.187209	0.213933	moderate	0.084269	0.00341581	0	0.647229	0	0.090635	5.2	eutrophic	8.12977	0	0	0	0	6.03381	0.0349855	4	0	3	46966687
11-539	53.9575	-124.192	British_Columbia	Montane_Cordillera	20.6043	0.076651	low	0.00165741	0.028954	0.000563	0.789235	0.0824605	0.0122146	7.6	hypereutrophic	1.29642	0	0	1	0.349621	5.03471	0.030428	1	NA	0	43097660
11-540	54.5745	-123.808	British_Columbia	Montane_Cordillera	0.123061	0.295708	moderate	0	0.508649	0	0.351403	0	0	6.1	eutrophic	0	0	0	0	0	0	0	1	NA	0	40754483
11-541	55.1208	-125.197	British_Columbia	Montane_Cordillera	7.18499	0.096507	low	0	0.17535	0	0.733133	0	0	43.3	oligotrophic	0	0	0	0	0	0	0	1	NA	0	43709176
11-542	55.1316	-124.482	British_Columbia	Montane_Cordillera	15.0584	0.032108	low	0	0.0578577	0	0.843141	0	0	50	mesotrophic	0.00545345	0	0	0	0	0	0	2	0	1	48333847
11-544	54.0356	-125.04	British_Columbia	Montane_Cordillera	0.171858	0.352547	moderate	0	0.0252986	0.177809	0.587114	0	0.13612	1.8	mesotrophic	2.25748	0	0	0	0	0.068063	0.000373439	0	NA	0	45437753
11-545	54.0514	-124.777	British_Columbia	Montane_Cordillera	0.344658	0.143473	moderate	0	0.0485264	0	0.717869	0.0795948	0.066917	5	hypereutrophic	3.37403	0	0	0	0	3.92374	0.0307937	0	NA	0	41264962
11-547	53.6074	-123.489	British_Columbia	Montane_Cordillera	8.20892	0.006904	low	0	0.00841845	0	0.909659	0	0.00214394	20.1	mesoeutrophic	0.0591031	0	0	0	0	0	0	2	0	2	42159588
11-556	51.7341	-121.352	British_Columbia	Montane_Cordillera	0.20094	0.50374	high	0	0.054535	0	0.450122	0	0.457317	4.6	mesotrophic	183.815	0	0	0	0	0.396693	0.00026601	0	NA	0	42375255
11-595	49.6765	-117.658	British_Columbia	Montane_Cordillera	0.743309	0.012074	low	0	0.0239751	0	0.970009	0	1.41e-05	21.5	mesotrophic	0.0827082	0	0	0	0	0	0	0	NA	0	45922024
11-631	52.9494	-122.421	British_Columbia	Montane_Cordillera	5.26544	0.442365	moderate	0.191656	0.00582333	0.00115527	0.479206	0	0.186735	8.6	oligotrophic	44.4381	0	0	0	0	24.326	0.0659806	2	0.5	2	45110829
12-460	49.0447	-122.311	British_Columbia	Pacific_Maritime	0.158298	0.97032	high	0	0	0	0.0213324	0.0113773	0.877694	12.2	mesoeutrophic	2677.45	0	0	0	0	5.58956	0	2	0	2	40414464
12-461	49.2433	-122.947	British_Columbia	Pacific_Maritime	0.273986	0.941428	high	0.00231431	5.9e-05	0	0.0557471	0.0042748	0.926367	2.5	eutrophic	3785.34	2	281	0	0	0	0.000306402	2	NA	0	43411488
12-462	49.2362	-122.972	British_Columbia	Pacific_Maritime	0.30413	0.891427	high	0	0	0	0.0947744	0.0207164	0.852825	6.4	mesotrophic	3704.71	0	0	0	0	0	0.00213906	0	NA	0	41958621
12-463	49.6472	-124.023	British_Columbia	Pacific_Maritime	0.594366	0.133659	moderate	0	0.000187	0	0.729042	0	0.112397	53.9	ultraoligotrophic	25.7287	0	0	0	0	0	0	2	0	2	48569667
12-465	50.114	-122.981	British_Columbia	Pacific_Maritime	1.03015	0.18612	moderate	0	0.0116017	0	0.721486	0	0.160516	24.4	oligotrophic	123.118	0	0	0	0	0	0	3	0	3	42789730
12-466	50.2155	-122.491	British_Columbia	Pacific_Maritime	31.9236	0.016937	low	0.00707268	0.00751366	3.69e-05	0.966597	0	0.0058513	128	mesoeutrophic	3.20979	0	0	2	0.58175	0.216416	0.00318113	0	NA	0	43775283
12-467	50.1514	-122.932	British_Columbia	Pacific_Maritime	1.9824	0.063647	low	0	0.00464529	0	0.916928	0	0.0601619	41.8	oligotrophic	46.0028	0	0	0	0	0	0	0	NA	0	48207300
12-473	54.9347	-127.554	British_Columbia	Pacific_Maritime	0.680251	0.017339	low	0	0.00118533	0	0.860417	0	0.0145996	15.5	oligotrophic	0.707739	0	0	0	0	0	0	4	0	4	45154097
12-474	54.3813	-128.56	British_Columbia	Pacific_Maritime	13.2705	0.027906	low	0	0.0242367	0.000117	0.914658	0	0.0143702	32	mesoeutrophic	1.64283	0	0	0	0	0.053794	0.000664949	0	NA	0	44614129
12-475	54.2095	-130.148	British_Columbia	Pacific_Maritime	2.53817	0.013016	low	0	0.00353692	0	0.841716	0	0.00935518	34.1	oligotrophic	0.33769	0	0	0	0	0	0	1	0	1	50010316
12-504	49.4431	-122.02	British_Columbia	Pacific_Maritime	6.27463	0.022455	low	0	0.0430041	0	0.914564	0	0	138.1	ultraoligotrophic	0	0	0	0	0	0	0	2	0	1	48117100
12-533	55.4456	-129.354	British_Columbia	Pacific_Maritime	0.070332	0.013807	low	0	0	0	0.906021	0	0.0126846	6.3	mesotrophic	0	0	0	0	0	0	0	6	0	5	45622974
12-534	55.4462	-129.335	British_Columbia	Pacific_Maritime	0.213747	0.007192	low	0	0	0	0.910213	0	0.00659337	19	mesoeutrophic	0	0	0	0	0	0	0	7	0	5	47925328
12-535	55.4549	-129.37	British_Columbia	Pacific_Maritime	0.391036	0.010091	low	0	0.000612	0	0.927571	0	0.00915238	40	eutrophic	0	0	0	0	0	0	0	2	NA	0	38494165
12-549	49.0083	-122.352	British_Columbia	Pacific_Maritime	0.217074	0.89426	high	0.462848	0	0.031418	0.0312289	0.136783	0.279848	6.5	mesotrophic	91.4776	0	0	0	0	346.579	0.179901	5	0.5	2	41008039
12-642	48.4482	-123.529	British_Columbia	Pacific_Maritime	0.613095	0.65258	high	0	0.0402754	0.0180579	0.250756	0	0.470641	17	oligotrophic	360.778	0	0	0	0	0	0	3	0	2	44023778
12-643	48.4374	-123.522	British_Columbia	Pacific_Maritime	0.16403	0.433777	moderate	0	0.0153896	0	0.544322	0	0.415198	14	oligotrophic	594.831	0	0	0	0	0	0	2	1	1	43557478
12-646	48.7146	-123.613	British_Columbia	Pacific_Maritime	0.097735	0.56269	high	0.0244535	0.00748341	0	0.350643	0.152052	0.449591	22	mesotrophic	108.326	0	0	0	0	47.7259	0.0833919	3	0	1	47676914
12-647	48.8018	-123.704	British_Columbia	Pacific_Maritime	0.969657	0.383467	moderate	0.00662402	0.0117416	0.00443563	0.551575	0.0998029	0.310922	6.8	eutrophic	185.948	1	106	0	0	26.0743	0.0544208	1	0	1	43290217
12-648	48.7996	-123.662	British_Columbia	Pacific_Maritime	2.89452	0.587078	high	0.00592042	0.00846561	0	0.274348	0.137456	0.414911	8.2	hypereutrophic	266.101	0	0	0	0	36.8301	0.0777562	2	0.5	2	43187727
12-649	48.9083	-123.721	British_Columbia	Pacific_Maritime	0.238446	0.602678	high	0	0.00172791	0	0.279747	0	0.424781	17.1	oligotrophic	95.3804	0	0	0	0	0	0	3	0	2	40417785
12-650	49.07	-123.812	British_Columbia	Pacific_Maritime	1.13241	0.41996	moderate	0.000167	0.00682473	0	0.469341	0.0916282	0.326059	7	mesoeutrophic	88.2676	0	0	0	0	17.1059	0.0559679	6	0	6	38931348
12-657	49.2307	-124.061	British_Columbia	Pacific_Maritime	0.122056	0.394516	moderate	0	0.00406434	0	0.575927	0.00641484	0.373431	9.4	oligotrophic	251.685	0	0	0	0	1.05673	0.00150173	2	0	2	35640509
12-663	50.4504	-127.401	British_Columbia	Pacific_Maritime	10.8103	0.014971	low	0	0.0256308	0	0.90204	0	0.00108872	71.3	ultraoligotrophic	0.0129621	0	0	0	0	0	0	2	0	2	43968944
12-666	50.1991	-125.678	British_Columbia	Pacific_Maritime	0.317943	0.199667	moderate	0	0.372882	0	0.560877	0	0	21	oligotrophic	0	0	0	0	0	0	0	3	0	1	35954781
12-670	49.2038	-124.014	British_Columbia	Pacific_Maritime	0.122031	0.857634	high	0	0.00053	0	0.124427	0	0.750892	7.8	mesotrophic	1206.55	0	0	0	0	0.057353	0.000175524	0	NA	0	52654626
12-671	49.2147	-124.055	British_Columbia	Pacific_Maritime	1.08928	0.174561	moderate	0.000115	0.0807153	0.00938034	0.756134	0.0132704	0.113354	21	oligotrophic	147.004	0	0	0	0	1.03095	0.00506387	2	0	2	34738201
12-673	49.6367	-125.018	British_Columbia	Pacific_Maritime	0.200289	0.374638	moderate	0	0.123914	0.0180847	0.53192	0	0.275734	12.8	oligotrophic	148.948	0	0	0	0	0	0	3	0	3	39385661
12-674	49.5595	-124.815	British_Columbia	Pacific_Maritime	0.153586	0.148316	moderate	0.00707705	0.00110459	0	0.827296	0	0.136536	16.8	oligotrophic	16.2518	0	0	0	0	2.94706	0.0130558	1	0	1	38258082
12-676	49.6952	-124.507	British_Columbia	Pacific_Maritime	0.428312	0.169173	moderate	0	0.000511	0	0.739543	0	0.150382	12	mesotrophic	3.27006	0	0	0	0	0	0	4	0	3	42644708
13-514	58.2164	-129.837	British_Columbia	Boreal_Cordillera	0.42542	0.065136	low	0	0	0	0.752563	0	0.0524342	19	mesotrophic	0	0	0	0	0	0	0	2	0	2	38274685
13-515	58.9353	-129.955	British_Columbia	Boreal_Cordillera	0.133344	0.11064	moderate	0	0.0210417	0	0.374777	0	0.0374117	16	mesotrophic	0	0	0	0	0	0	0	3	0	2	39636122
13-516	59.3005	-129.276	British_Columbia	Boreal_Cordillera	1.72525	0.017353	low	0	0.000367	0	0.927253	0	0.0161946	46.3	oligotrophic	0.269021	0	0	0	0	0	0	2	0.5	2	41408965
13-517	60.0627	-128.68	Yukon	Boreal_Cordillera	0.304928	0.115751	moderate	0	0.00101964	0	0.833075	0	0.108609	28	mesotrophic	37.7042	1	10	0	0	0	0	2	0	1	37757826
13-518	60.0636	-128.699	Yukon	Boreal_Cordillera	0.190495	0.721879	high	0	0	0	0.0928559	0	0.241013	5.6	mesotrophic	44.1704	0	0	0	0	0	0	2	1	1	45497040
13-519	60.1077	-128.807	Yukon	Boreal_Cordillera	13.4409	0.015331	low	0	0.000264	0.000515	0.888918	0	0.0131948	36	mesotrophic	0.173601	0	0	0	0	0	0	1	0	1	44719919
13-520	60.1254	-130.927	Yukon	Boreal_Cordillera	0.204926	0.007153	low	0	0	0	0.966263	0	0.00696137	10	mesotrophic	0	0	0	0	0	0	0	4	0	4	37139902
13-521	59.7031	-133.609	British_Columbia	Boreal_Cordillera	0.520844	8.3e-05	low	0	9.78e-05	4.07e-06	0.978467	0	2.85e-05	8.7	mesotrophic	0.0260743	0	0	0	0	0	0	2	0	2	40483861
13-522	59.7618	-133.773	British_Columbia	Boreal_Cordillera	0.117464	0	low	0	0	0	0.873106	0	0	4.4	eutrophic	1.03385	0	0	0	0	0	0	2	0	1	36250458
13-524	60.3227	-137.016	Yukon	Boreal_Cordillera	1.28965	0.001393	low	0	0.000211	0	0.977139	0	0.00125721	31	oligotrophic	0.0125183	0	0	0	0	0	0	1	NA	0	37848408
13-525	60.4799	-137.011	Yukon	Boreal_Cordillera	74.1761	0.001685	low	0	0.000405	8.07e-05	0.915194	0	0.00126221	6	mesoeutrophic	0.00659427	0	0	0	0	0	0	3	0	2	39437266
13-526	60.8168	-137.448	Yukon	Boreal_Cordillera	5.84662	0.004047	low	0	0.00133744	7.91e-05	0.939829	0	0.00307378	28	oligotrophic	0.0633355	0	0	0	0	0	0	2	0	2	34590135
13-527	62.2564	-140.668	Yukon	Boreal_Cordillera	1.17292	0.025687	low	0	0.000166	0.00453328	0.799852	0	0.0164738	16	mesotrophic	0	0	0	0	0	0	0	0	NA	0	42423488
13-560	58.4302	-130.001	British_Columbia	Boreal_Cordillera	0.402034	0.13795	moderate	0	0.00224999	0	0.52778	0	0.0835134	33	mesotrophic	49.6798	0	0	0	0	0	0	2	0	2	34311400
13-562	60.0804	-128.746	Yukon	Boreal_Cordillera	0.233236	0.16469	moderate	0	0	0	0.75322	0	0.148506	7	mesoeutrophic	1.23355	0	0	0	0	0	0	5	0.2	5	37472700
13-564	61.4559	-130.241	Yukon	Boreal_Cordillera	7.63756	0.000309	low	0	0.000583	0	0.940813	0	0	73	mesotrophic	0.0153662	0	0	0	0	0	0	4	0	4	31259240
13-565	61.935	-132.522	Yukon	Boreal_Cordillera	1.1402	0.011265	low	0	2.58e-05	0.000236	0.87827	0	0.00975794	21	mesotrophic	0.0911748	0	0	0	0	0	0	4	0	3	35077350
13-567	62.1871	-134.685	Yukon	Boreal_Cordillera	59.3113	0.001977	low	0	0.000395	9.29e-05	0.955467	0	0.00160245	150	oligotrophic	0.0016331	0	0	0	0	0	0	0	NA	0	34245510
13-569	63.6856	-136.162	Yukon	Boreal_Cordillera	3.9852	7.6e-05	low	0	8.34e-05	0	0.950023	0	3.03e-05	34	oligotrophic	0	0	0	0	0	0	0	3	0.5	2	38114611
13-587	60.4503	-134.265	Yukon	Boreal_Cordillera	0.113307	0.024919	low	0	0	0	0.81656	0	0.0208681	6	mesoeutrophic	15.5846	0	0	0	0	0	0	6	0	6	34859887
13-588	59.9792	-127.557	British_Columbia	Boreal_Cordillera	0.293079	0.022397	low	0	0	0.00420834	0.88086	0	0.0159725	27	mesoeutrophic	0	0	0	0	0	0	0	2	0	1	42079055
14-570	63.8098	-137.894	Yukon	Boreal_Cordillera	0.38297	0.000157	low	0	0.000186959	0	0.972777	0	5.96e-05	0.9	hypereutrophic	0	0	0	0	0	0	0	2	1	2	42287135
14-571	64.8485	-138.347	Yukon	Taiga_Cordillera	1.29295	0.011302	low	0	0	0	0.707015	0	0.00808227	5.2	mesotrophic	0	0	0	0	0	0	0	6	0	2	34768766
14-584	64.6502	-138.392	Yukon	Taiga_Cordillera	0.207667	0.00071	low	0	0	0	0.955792	0	0.000679	3.3	mesotrophic	0	0	0	0	0	0	0	4	0	4	39624096
14-585	64.735	-138.365	Yukon	Taiga_Cordillera	0.123857	0.033514	low	0	0	0	0.8191	0	0.0284031	1.4	mesoeutrophic	0	0	0	0	0	0	0	0	NA	0	38655210
17-018	48.716	-64.7684	Quebec	Atlantic_Highlands	0.168533	0	low	0	0	0	0.825089	0	0	6	oligotrophic	0	0	0	0	0	0	0	1	0	1	28305162
17-027	48.2131	-65.8524	Quebec	Atlantic_Highlands	0.279731	0.105945	moderate	0.0138212	0.0181426	0	0.767523	0.153947	0.00128091	11	oligotrophic	5.15148	0	0	0	0	5.53598	0.0814712	2	0.5	2	32401096
17-043	47.011	-66.9702	New_Brunswick	Atlantic_Highlands	11.0872	0.064187	low	0	0.0967736	0	0.724764	0	0.00464334	13	mesotrophic	0	0	0	0	0	0	0	4	0	2	26365782
17-050	50.2027	-66.1743	Quebec	Boreal_Shield	0.149831	0.279512	moderate	0	0.0073095	0	0.682265	0	0.262447	1	oligotrophic	98.0801	0	0	0	0	0	0	1	0	1	31004379
17-054	47.6951	-67.6448	New_Brunswick	Atlantic_Highlands	0.230981	0.140228	moderate	0	0.156638	0	0.662166	0	0.0424539	4.5	mesoeutrophic	0	0	0	0	0	0	0	0	NA	0	27683827
17-056	48.6745	-67.7349	Quebec	Atlantic_Highlands	0.362909	0.005232	low	0	0.0083821	0	0.792728	0	0	5.8	mesotrophic	0.583102	0	0	0	0	0	0	2	0.5	2	28809225
17-058	48.6087	-67.7973	Quebec	Atlantic_Highlands	0.112542	0.358575	moderate	0.224176	0.0122031	0	0.509227	0.195739	0.0146489	4	mesoeutrophic	1.60214	0	0	0	0	24.358	0.30272	0	NA	0	31287608
17-060	48.6008	-67.8211	Quebec	Atlantic_Highlands	0.409555	0.41711	moderate	0.121241	0.00175129	0	0.291879	0.361739	0.0359348	5.7	mesoeutrophic	6.31013	0	0	0	0	21.9592	0.334951	4	0	1	36366958
17-061	48.3594	-68.154	Quebec	Atlantic_Highlands	0.4914	0.347956	moderate	0.135814	0.00418474	0	0.407842	0.32614	0.00480061	2.5	mesoeutrophic	5.42682	0	0	0	0	30.3521	0.357677	0	NA	0	30000778
17-063	48.2898	-68.4068	Quebec	Atlantic_Highlands	0.69932	0.189228	moderate	0.0827624	0.032433	0	0.63567	0.118159	0.00787574	11	mesotrophic	8.67342	0	0	0	0	16.9039	0.110122	3	0	3	30883396
17-065	47.6718	-68.5685	Quebec	Atlantic_Highlands	12.3562	0.029486	low	0.00449836	0.0373024	0	0.912951	0.00873061	0.000921	37	oligotrophic	0.933563	0	0	1	0.33606	0	0.0029984	2	0	2	26114896
17-067	48.1011	-68.6917	Quebec	Atlantic_Highlands	7.69724	0.013261	low	0	0.0174006	0	0.861463	0.0012405	0.00238185	17	mesotrophic	0.457332	0	0	0	0	0	0.000280189	2	0	2	25717497
17-072	48.2692	-68.8603	Quebec	Atlantic_Highlands	1.74199	0.189106	moderate	0.0575592	0.00473137	0	0.625714	0.212164	0.00520479	3.3	mesoeutrophic	4.41255	0	0	0	0	15.3945	0.137752	2	NA	0	33042645
17-073	48.281	-68.8743	Quebec	Atlantic_Highlands	0.555792	0.101819	moderate	0.0317545	0.0151859	0.000223	0.79381	0.0891647	0.0117487	3.6	eutrophic	5.90483	0	0	0	0	5.56901	0.0666932	0	NA	0	27006600
17-074	48.1108	-68.8833	Quebec	Atlantic_Highlands	0.551914	0.000757	low	0	0.000558692	0	0.737005	0	0.000279	4.5	eutrophic	0	0	0	0	0	0	0	2	0	1	24592439
17-077	47.9469	-69.2254	Quebec	Atlantic_Highlands	0.100586	0.145387	moderate	0.0461123	0.0185011	0	0.761195	0.113043	0.0287995	4.2	mesoeutrophic	5.0413	0	0	0	0	11.629	0.126996	2	0	2	34200191
17-086	45.8916	-70.3603	Quebec	Atlantic_Highlands	0.129458	0.007375	low	0	0.0127504	0	0.937163	0	0.000635	6.7	mesoeutrophic	0.0564163	0	0	0	0	0	0	1	NA	0	33548906
17-090	46.1377	-70.8096	Quebec	Atlantic_Highlands	0.273024	0.059226	low	0.00076	0.00583014	0.000335	0.831842	0.0713243	0.0151245	6	mesotrophic	9.36626	0	0	0	0	13.4005	0.0290468	0	NA	0	22963321
17-091	46.1175	-70.8577	Quebec	Atlantic_Highlands	1.59065	0.109775	moderate	0.00141865	0.00362139	0	0.69445	0.134919	0.023487	11.5	mesotrophic	17.3481	0	0	0	0	29.4459	0.0558078	2	0	2	29229685
17-093	45.688	-70.9211	Quebec	Atlantic_Highlands	1.04423	0.057015	low	0.00565534	0.00279754	0	0.844842	0.0577307	0.016991	5	mesotrophic	9.41356	0	0	0	0	4.00481	0.0276964	2	0	2	25314570
17-098	46.0845	-71.5006	Quebec	Atlantic_Highlands	1.23821	0.167195	moderate	0.0108915	0.0141007	0.0128205	0.735798	0.145669	0.0601612	2	eutrophic	56.372	1	204	1	3226.71	11.5249	0.0775526	0	NA	0	26087113
17-107	45.7801	-72.0068	Quebec	Atlantic_Highlands	0.462951	0.267016	moderate	0.0370963	0.000302	0	0.590478	0.182124	0.120021	1.2	eutrophic	18.6737	0	0	0	0	8.64968	0.133993	1	1	1	27862798
17-112	45.4416	-72.2249	Quebec	Atlantic_Highlands	0.168325	0.09042	low	0.00822991	0.00160144	0	0.760683	0.115651	0.0145898	7	mesotrophic	21.139	0	0	0	0	3.52045	0.0646396	6	0.166667	6	34204272
17-113	45.7388	-72.1441	Quebec	Atlantic_Highlands	0.322176	0.216259	moderate	0.09325	0	0	0.536382	0.124958	0.0095158	7.2	mesoeutrophic	10.8752	0	0	0	0	19.1613	0.161476	5	0.33	3	17584747
17-116	45.4565	-72.2063	Quebec	Atlantic_Highlands	0.506247	0.081313	low	0.00105543	0.00107821	0	0.796624	0.134879	0.00749177	17	NA	7.55778	0	0	0	0	7.95305	0.0786475	3	0	2	24885248
18-318	50.8769	-119.313	British_Columbia	Semi-Arid_Plateaux	0.355833	0.047072	low	0	0.0456536	0	0.84237	0.000847	0.0195086	2.5	mesotrophic	5.84866	0	0	0	0	0.227785	0.000782792	0	NA	0	56754009
18-320	50.4116	-119.25	British_Columbia	Semi-Arid_Plateaux	0.617618	0.217602	moderate	0.0296738	0.0287968	0.00150361	0.693569	0.141573	0.100226	3.3	hypereutrophic	43.6347	0	0	0	0	38.7893	0.0867675	3	0	3	64316776
18-321	50.5935	-119.64	British_Columbia	Semi-Arid_Plateaux	0.390754	0.020173	low	0	0.0022261	0	0.897149	0	0.0173805	15	mesotrophic	3.31627	0	0	0	0	0	0	2	0	2	60458118
18-322	50.5372	-119.501	British_Columbia	Semi-Arid_Plateaux	0.682669	0.060334	low	0	0.0884361	0	0.773289	0	0.0082724	12	mesoeutrophic	0.0913518	0	0	0	0	0	0	35	0.142857	28	72487744
18-323	50.3184	-119.256	British_Columbia	Semi-Arid_Plateaux	4.08166	0.339696	moderate	0.0604729	0.00497732	0.00101995	0.573182	0.0428668	0.221768	8	mesotrophic	94.7587	0	0	0	0	24.4666	0.0700001	4	0	4	58599639
18-324	50.1728	-119.327	British_Columbia	Semi-Arid_Plateaux	25.4159	0.134948	moderate	0.0322742	0.0330243	0.000731	0.769743	0.0154473	0.0666196	75	mesotrophic	39.5633	0	0	1	1.00821	6.68502	0.0204147	3	0.33	3	54633545
18-327	49.8569	-119.612	British_Columbia	Semi-Arid_Plateaux	0.146542	0.306549	moderate	0	0.0115422	0	0.66968	0	0.292821	30	mesoeutrophic	296.972	0	0	0	0	0.249745	0.000777834	5	0.2	5	49061517
18-328	50.6211	-120.05	British_Columbia	Semi-Arid_Plateaux	0.108642	0.071511	low	0	0.111876	0	0.866139	0.00181544	0.0142409	5	hypereutrophic	0.726175	0	0	0	0	5.38225	0.00995452	0	NA	0	59023052
18-329	50.4722	-120.152	British_Columbia	Semi-Arid_Plateaux	1.60034	0.013566	low	0	0.0212408	0	0.890899	0	0.00177797	20	mesoeutrophic	0.221081	0	0	0	0	0	0	0	NA	0	46628905
18-330	50.5441	-120.141	British_Columbia	Semi-Arid_Plateaux	0.91128	0.018808	low	0.000406	0.0231222	0	0.941602	0.00707483	0.00283424	6	hypereutrophic	0.3327	0	0	0	0	7.17592	0.0138447	1	NA	0	52281158
18-331	50.1497	-120.238	British_Columbia	Semi-Arid_Plateaux	6.47417	0.02273	low	0.00115089	0.033288	0	0.933082	0.00523685	0.00173707	34	eutrophic	0.137479	0	0	0	0	3.57124	0.00310595	0	NA	0	68059910
18-332	49.8966	-120.564	British_Columbia	Semi-Arid_Plateaux	0.367029	0.017753	low	0	0.00176612	0	0.903861	0	0.0154694	47	mesotrophic	0	0	0	0	0	0	0	3	0	1	57030265
18-333	49.9152	-120.277	British_Columbia	Semi-Arid_Plateaux	1.17337	0.059461	low	0	0.0987351	0	0.824147	0	0.00585594	12	mesoeutrophic	0.0806931	0	0	0	0	0	0	5	0	3	60000000
18-334	49.8947	-120.31	British_Columbia	Semi-Arid_Plateaux	0.163311	0.110828	moderate	0	0.187729	0	0.766526	0	0.0133761	3.5	mesotrophic	0	0	0	0	0	0	0	10	0.2	10	60552156
18-335	50.1664	-120.528	British_Columbia	Semi-Arid_Plateaux	24.8662	0.027353	low	0.00142468	0.0357104	0.000136	0.92335	0.00601838	0.00412753	53	eutrophic	0.237432	0	0	0	0	4.6789	0.00468568	2	NA	0	59853044
18-336	49.7153	-119.923	British_Columbia	Semi-Arid_Plateaux	0.142034	0.081834	low	0	0.0951193	0	0.486056	0	0	11	mesotrophic	0	0	0	0	0	0	0	1	NA	0	56361664
18-337	49.41	-119.585	British_Columbia	Semi-Arid_Plateaux	19.5364	0.10759	moderate	0.0136446	0.0460136	0.000493	0.804388	0.00885794	0.0587124	55	mesotrophic	50.3057	4	900	5	73.0729	3.78529	0.010765	4	0	2	57721386
18-338	49.3026	-119.571	British_Columbia	Semi-Arid_Plateaux	0.13399	0.038317	low	0.0235339	0	0	0.90725	0	0.0126141	20	mesotrophic	1.81093	0	0	1	666.667	2.57271	0.005767	29	0.0740741	27	72622256
18-339	49.2888	-119.532	British_Columbia	Semi-Arid_Plateaux	2.78789	0.107127	moderate	0.0138298	0.0457379	0.000504	0.805724	0.00879647	0.0583419	24	mesotrophic	49.5344	0	0	0	0	3.77031	0.0104924	9	0	7	53282987
18-340	49.2891	-119.582	British_Columbia	Semi-Arid_Plateaux	0.180182	0.019351	low	0	0	0	0.923632	0	0.0182264	15	mesotrophic	1.62046	0	0	0	0	0	0	6	0	5	54088769
18-341	49.829	-119.839	British_Columbia	Semi-Arid_Plateaux	0.111495	0.024441	low	0	0.0380716	0	0.928252	0	0.00469649	18	mesotrophic	0	0	0	0	0	0	0	0	NA	0	61782090
18-468	50.6439	-122.402	British_Columbia	Semi-Arid_Plateaux	29.0341	0.006382	low	0	0.00551222	0	0.947176	0	0.0033457	52.2	mesotrophic	1.02537	0	0	0	0	0	0	2	0	2	43353494
18-505	50.2021	-120.056	British_Columbia	Semi-Arid_Plateaux	4.33482	0.014489	low	0.00201103	0.0177698	0	0.944653	0.0050563	0.000632	6	eutrophic	0.0150357	0	0	0	0	5.92312	0.00398479	0	NA	0	35627048
18-506	51.0974	-120.341	British_Columbia	Semi-Arid_Plateaux	0.184238	0.022923	low	0	0.0445316	0	0.926815	0	0	16	oligotrophic	0.089798	0	0	0	0	0	0	3	0	2	37868375
18-550	50.4031	-121.085	British_Columbia	Semi-Arid_Plateaux	0.568626	0.086233	low	0	0.166467	0	0.798752	0	0	14	mesotrophic	0	0	0	0	0	0	0	1	0	1	44492209
18-551	50.4855	-120.507	British_Columbia	Semi-Arid_Plateaux	0.13502	0.082407	low	0	0.0247165	0	0.821569	0	0.0625346	6.4	mesoeutrophic	0.51072	0	0	0	0	0	0	3	0.5	2	37375262
18-555	50.859	-121.053	British_Columbia	Semi-Arid_Plateaux	0.40417	0.031877	low	0	0.0441899	0	0.911906	0.000379	0.00847587	11.3	hypereutrophic	0	0	0	0	0	0.334153	6.14e-05	1	NA	0	36571833
