# Supplementary material for: A resistome survey across hundreds of freshwater bacterial communities reveals the impacts of veterinary and human antibiotics use
Source: Front Microbiol. 2022 Oct 6;13:995418. doi: 10.3389/fmicb.2022.995418 (PMC9629221; doi:10.3389/fmicb.2022.995418)
Supplement: Supplementary file 2 [file Table_2.xls]

## Sheet: Supp_Table2
Supplemental_Table2: Mean and median abundances, as well as prevalence, of genes belonging to specific antibiotic resistance gene classes
ARG_class	mean_abundance	standard_deviation	median_abundance	prevalence
aminoglycoside	0.00212	0.00646	0.000667	318
bacitracin	0.0769	0.0371	0.0699	349
beta.lactam	0.00138	0.00381	0.000452	313
carbomycin	8.54e-08	1.6e-06	0	1
chloramphenicol	0.000156	0.000324	0	167
fosfomycin	0.000283	0.000425	0.000136	191
fosmidomycin	0.00157	0.00146	0.00108	348
kasugamycin	0.000409	0.000383	0.000319	299
macrolide.lincosamide.streptogramin	0.00411	0.00252	0.00362	349
multidrug	0.0298	0.045	0.0192	349
polymyxin	0.000667	0.000902	0.000368	321
puromycin	3.08e-05	6.51e-05	0	112
quinolone	3.22e-05	0.00011	0	66
rifamycin	0.000123	0.000266	0	121
sulfonamide	0.00011	0.000457	0	69
tetracenomycin_C	4.55e-07	6.01e-06	0	2
tetracycline	0.000864	0.00254	0.000357	344
trimethoprim	0.000213	0.000753	0	103
unclassified	0.003	0.00211	0.0025	348
vancomycin	0.000943	0.000864	0.000694	337
