# Supplementary material for: A resistome survey across hundreds of freshwater bacterial communities reveals the impacts of veterinary and human antibiotics use
Source: Front Microbiol. 2022 Oct 6;13:995418. doi: 10.3389/fmicb.2022.995418 (PMC9629221; doi:10.3389/fmicb.2022.995418)
Supplement: Supplementary file 3 [file Table_3.xlsx]

## Sheet: Supplemental_Table3
Supplemental_Table3: Prevalence of individual resistance genes
gene	prevalence
aminoglycoside__aac(2)-I	138
aminoglycoside__aac(3)-I	125
aminoglycoside__aac(3)-II	3
aminoglycoside__aac(3)-IIIa	13
aminoglycoside__aac(3)-IV	2
aminoglycoside__aac(3)-VI	1
aminoglycoside__aac(6)-30-aac(6)-Ib	7
aminoglycoside__aac(6)-31	32
aminoglycoside__aac(6)-I	39
aminoglycoside__aac(6)-II	161
aminoglycoside__aadA	36
aminoglycoside__aadE	2
aminoglycoside__ant(2)-I	42
aminoglycoside__ant(3)-Ih-aac(6)-IId	5
aminoglycoside__aph(3)-I	96
aminoglycoside__aph(3)-IIb	27
aminoglycoside__aph(6)-I	31
bacitracin__bacA	349
bacitracin__bcrA	349
beta-lactam__ACT-1	7
beta-lactam__ACT-13	1
beta-lactam__ACT-16	1
beta-lactam__ACT-19	3
beta-lactam__ACT-2	4
beta-lactam__ACT-20	1
beta-lactam__AER-1	2
beta-lactam__ampC	17
beta-lactam__blaB	9
beta-lactam__CARB-3	2
beta-lactam__CARB-8	1
beta-lactam__CFE-1	1
beta-lactam__CfxA2	1
beta-lactam__CGB-1	20
beta-lactam__class	116
beta-lactam__CMY-1	2
beta-lactam__CMY-10	2
beta-lactam__CMY-11	1
beta-lactam__CMY-19	1
beta-lactam__CMY-51	1
beta-lactam__CMY-55	1
beta-lactam__CMY-74	1
beta-lactam__CMY-9	1
beta-lactam__CTX-M	1
beta-lactam__CTX-M-122	1
beta-lactam__CTX-M-134	1
beta-lactam__CTX-M-7	1
beta-lactam__CTX-M-89	1
beta-lactam__DHA-12	1
beta-lactam__FEZ-1	58
beta-lactam__FONA-6	4
beta-lactam__FOX-3	1
beta-lactam__FOX-5	1
beta-lactam__FOX-9	1
beta-lactam__GOB-1	30
beta-lactam__IMI-4	1
beta-lactam__IMP	2
beta-lactam__IMP-1	1
beta-lactam__IMP-13	2
beta-lactam__IMP-15	1
beta-lactam__IMP-16	1
beta-lactam__IMP-2	1
beta-lactam__IMP-20	1
beta-lactam__IMP-24	3
beta-lactam__IMP-33	4
beta-lactam__IMP-4	1
beta-lactam__IMP-41	1
beta-lactam__IMP-5	1
beta-lactam__IMP-8	3
beta-lactam__IMP-9	1
beta-lactam__IND-11	1
beta-lactam__IND-12	9
beta-lactam__IND-14	3
beta-lactam__IND-15	1
beta-lactam__IND-4	1
beta-lactam__JOHN-1	17
beta-lactam__KHM-1	4
beta-lactam__KPC-13	1
beta-lactam__KPC-15	2
beta-lactam__KPC-16	4
beta-lactam__KPC-2	1
beta-lactam__KPC-7	3
beta-lactam__LRA-1	13
beta-lactam__LRA-12	3
beta-lactam__LRA-13	1
beta-lactam__LRA-17	9
beta-lactam__LRA-19	3
beta-lactam__LRA-2	4
beta-lactam__LRA-3	5
beta-lactam__LRA-8	26
beta-lactam__LRA-9	3
beta-lactam__mecA	1
beta-lactam__mecI	9
beta-lactam__metallo-beta-lactamase	102
beta-lactam__MIR-2	3
beta-lactam__MOX-2	1
beta-lactam__MOX-3	1
beta-lactam__MOX-4	1
beta-lactam__MOX-5	1
beta-lactam__MOX-6	4
beta-lactam__MOX-7	5
beta-lactam__OCH-2	1
beta-lactam__OXA-1	7
beta-lactam__OXA-10	2
beta-lactam__OXA-104	1
beta-lactam__OXA-109	1
beta-lactam__OXA-110	2
beta-lactam__OXA-111	3
beta-lactam__OXA-113	5
beta-lactam__OXA-116	2
beta-lactam__OXA-118	3
beta-lactam__OXA-119	16
beta-lactam__OXA-12	52
beta-lactam__OXA-120	1
beta-lactam__OXA-129	3
beta-lactam__OXA-130	1
beta-lactam__OXA-131	1
beta-lactam__OXA-132	3
beta-lactam__OXA-134	2
beta-lactam__OXA-141	2
beta-lactam__OXA-149	1
beta-lactam__OXA-15	2
beta-lactam__OXA-164	1
beta-lactam__OXA-165	1
beta-lactam__OXA-166	2
beta-lactam__OXA-167	1
beta-lactam__OXA-168	1
beta-lactam__OXA-169	2
beta-lactam__OXA-170	1
beta-lactam__OXA-171	1
beta-lactam__OXA-173	4
beta-lactam__OXA-177	1
beta-lactam__OXA-179	1
beta-lactam__OXA-195	1
beta-lactam__OXA-196	1
beta-lactam__OXA-2	9
beta-lactam__OXA-20	16
beta-lactam__OXA-203	1
beta-lactam__OXA-205	11
beta-lactam__OXA-208	2
beta-lactam__OXA-209	40
beta-lactam__OXA-21	9
beta-lactam__OXA-210	9
beta-lactam__OXA-211	25
beta-lactam__OXA-212	20
beta-lactam__OXA-213	2
beta-lactam__OXA-214	2
beta-lactam__OXA-215	5
beta-lactam__OXA-219	1
beta-lactam__OXA-22	37
beta-lactam__OXA-225	2
beta-lactam__OXA-226	7
beta-lactam__OXA-228	11
beta-lactam__OXA-229	10
beta-lactam__OXA-23	2
beta-lactam__OXA-230	16
beta-lactam__OXA-236	1
beta-lactam__OXA-237	1
beta-lactam__OXA-239	1
beta-lactam__OXA-242	2
beta-lactam__OXA-243	1
beta-lactam__OXA-247	1
beta-lactam__OXA-257	15
beta-lactam__OXA-258	3
beta-lactam__OXA-27	1
beta-lactam__OXA-278	1
beta-lactam__OXA-29	24
beta-lactam__OXA-3	19
beta-lactam__OXA-309	10
beta-lactam__OXA-312	4
beta-lactam__OXA-313	2
beta-lactam__OXA-314	1
beta-lactam__OXA-315	1
beta-lactam__OXA-316	1
beta-lactam__OXA-32	1
beta-lactam__OXA-322	3
beta-lactam__OXA-323	4
beta-lactam__OXA-324	4
beta-lactam__OXA-325	16
beta-lactam__OXA-326	6
beta-lactam__OXA-327	1
beta-lactam__OXA-328	4
beta-lactam__OXA-329	8
beta-lactam__OXA-331	7
beta-lactam__OXA-332	6
beta-lactam__OXA-333	18
beta-lactam__OXA-334	10
beta-lactam__OXA-335	3
beta-lactam__OXA-34	22
beta-lactam__OXA-348	8
beta-lactam__OXA-349	3
beta-lactam__OXA-350	6
beta-lactam__OXA-351	9
beta-lactam__OXA-352	11
beta-lactam__OXA-353	4
beta-lactam__OXA-354	13
beta-lactam__OXA-355	18
beta-lactam__OXA-356	10
beta-lactam__OXA-357	12
beta-lactam__OXA-358	26
beta-lactam__OXA-359	13
beta-lactam__OXA-36	4
beta-lactam__OXA-360	2
beta-lactam__OXA-361	4
beta-lactam__OXA-365	2
beta-lactam__OXA-37	3
beta-lactam__OXA-376	1
beta-lactam__OXA-377	2
beta-lactam__OXA-380	1
beta-lactam__OXA-386	1
beta-lactam__OXA-390	1
beta-lactam__OXA-391	1
beta-lactam__OXA-4	4
beta-lactam__OXA-46	1
beta-lactam__OXA-48	2
beta-lactam__OXA-49	1
beta-lactam__OXA-5	4
beta-lactam__OXA-50	9
beta-lactam__OXA-51	5
beta-lactam__OXA-53	8
beta-lactam__OXA-54	1
beta-lactam__OXA-58	4
beta-lactam__OXA-60	33
beta-lactam__OXA-65	1
beta-lactam__OXA-68	1
beta-lactam__OXA-71	1
beta-lactam__OXA-72	1
beta-lactam__OXA-73	1
beta-lactam__OXA-78	1
beta-lactam__OXA-82	1
beta-lactam__OXA-84	2
beta-lactam__OXA-86	1
beta-lactam__OXA-88	2
beta-lactam__OXA-9	4
beta-lactam__OXA-90	3
beta-lactam__OXA-93	1
beta-lactam__OXA-96	4
beta-lactam__OXA-97	2
beta-lactam__OXA-98	1
beta-lactam__OXA-99	2
beta-lactam__OXY-1	2
beta-lactam__OXY-3	2
beta-lactam__OXY-4	1
beta-lactam__OXY-5	2
beta-lactam__PBP-1A	29
beta-lactam__PBP-1B	9
beta-lactam__PBP-2X	4
beta-lactam__penA	17
beta-lactam__PER-1	3
beta-lactam__PER-2	10
beta-lactam__PER-3	12
beta-lactam__PER-4	1
beta-lactam__PER-5	2
beta-lactam__PER-6	6
beta-lactam__PER-7	3
beta-lactam__PSE-1	1
beta-lactam__SHV-160	1
beta-lactam__SHV-172	1
beta-lactam__SHV-37	1
beta-lactam__SHV-5	4
beta-lactam__SMB-1	1
beta-lactam__TEM-1	16
beta-lactam__TEM-102	1
beta-lactam__TEM-108	1
beta-lactam__TEM-120	1
beta-lactam__TEM-128	1
beta-lactam__TEM-157	2
beta-lactam__TEM-171	9
beta-lactam__TEM-197	4
beta-lactam__TEM-209	1
beta-lactam__TEM-55	1
beta-lactam__TEM-70	1
beta-lactam__TEM-81	1
beta-lactam__TEM-83	2
beta-lactam__TEM-89	1
beta-lactam__THIN-B	9
beta-lactam__TUS-1	1
beta-lactam__VEB-1	2
beta-lactam__VEB-3	1
beta-lactam__VEB-7	1
carbomycin__carA	1
chloramphenicol__cat_chloramphenicol	94
chloramphenicol__catA	2
chloramphenicol__catB	104
chloramphenicol__catD	2
chloramphenicol__chloramphenicol	18
chloramphenicol__cmlA	1
chloramphenicol__floR	8
fosfomycin__fosA	59
fosfomycin__fosB	5
fosfomycin__fosX	160
fosmidomycin__rosA	330
fosmidomycin__rosB	317
kasugamycin__kasugamycin	299
macrolide-lincosamide-streptogramin__ereA	2
macrolide-lincosamide-streptogramin__erm(31)	1
macrolide-lincosamide-streptogramin__erm(39)	1
macrolide-lincosamide-streptogramin__ermB	8
macrolide-lincosamide-streptogramin__ermC	1
macrolide-lincosamide-streptogramin__ermF	9
macrolide-lincosamide-streptogramin__ermT	2
macrolide-lincosamide-streptogramin__lmrP	2
macrolide-lincosamide-streptogramin__lnuA	8
macrolide-lincosamide-streptogramin__lnuB	1
macrolide-lincosamide-streptogramin__lsa	12
macrolide-lincosamide-streptogramin__macA	149
macrolide-lincosamide-streptogramin__macB	349
macrolide-lincosamide-streptogramin__mefA	3
macrolide-lincosamide-streptogramin__mphA	3
macrolide-lincosamide-streptogramin__mphB	6
macrolide-lincosamide-streptogramin__msrA	2
macrolide-lincosamide-streptogramin__srmB	1
macrolide-lincosamide-streptogramin__vatA	65
macrolide-lincosamide-streptogramin__vatB	15
macrolide-lincosamide-streptogramin__vatC	6
macrolide-lincosamide-streptogramin__vatD	2
macrolide-lincosamide-streptogramin__vatE	5
macrolide-lincosamide-streptogramin__vatG	68
macrolide-lincosamide-streptogramin__vgaA	1
macrolide-lincosamide-streptogramin__vgbA	2
multidrug__abeS	31
multidrug__acrA	63
multidrug__acrB	347
multidrug__acrF	103
multidrug__adeA	57
multidrug__adeB	224
multidrug__adeC	84
multidrug__adeJ	187
multidrug__adeK	93
multidrug__amrB	294
multidrug__bicyclomycin-multidrug_efflux_protein_bcr	45
multidrug__bpeF	268
multidrug__ceoA	2
multidrug__ceoB	267
multidrug__cmeB	332
multidrug__emrA	260
multidrug__emrB	257
multidrug__EmrB-QacA	133
multidrug__emrD	36
multidrug__emrE	112
multidrug__emrK	53
multidrug__major_facilitator_superfamily_transporter	138
multidrug__marR	88
multidrug__mdfA	196
multidrug__mdtA	41
multidrug__mdtB	349
multidrug__mdtC	349
multidrug__mdtD	56
multidrug__mdtE	43
multidrug__mdtF	234
multidrug__mdtG	42
multidrug__mdtH	51
multidrug__mdtK	135
multidrug__mdtL	78
multidrug__mdtM	5
multidrug__mdtN	9
multidrug__mdtO	6
multidrug__mdtP	4
multidrug__mepA	1
multidrug__mexA	57
multidrug__mexB	315
multidrug__mexC	207
multidrug__mexD	341
multidrug__mexE	195
multidrug__mexF	349
multidrug__mexH	4
multidrug__mexI	345
multidrug__mexT	169
multidrug__mexW	349
multidrug__mexX	98
multidrug__mexY	76
multidrug__mtrE	1
multidrug__mtrR	4
multidrug__multidrug_ABC_transporter	349
multidrug__multidrug_transporter	349
multidrug__norA	3
multidrug__omp36	32
multidrug__ompF	38
multidrug__ompR	349
multidrug__opcM	69
multidrug__opmD	4
multidrug__oprA	30
multidrug__oprC	159
multidrug__oprJ	19
multidrug__oprM	171
multidrug__oprN	49
multidrug__pmrA	16
multidrug__qacB	2
multidrug__sdeY	21
multidrug__smeB	142
multidrug__smeC	21
multidrug__smeD	86
multidrug__smeE	80
multidrug__smeF	37
multidrug__TolC	212
multidrug__ykkD	6
polymyxin__arnA	321
puromycin__puromycin	112
quinolone__mfpA	6
quinolone__norB	2
quinolone__qepA	37
quinolone__qnrB	22
rifamycin__ADP-ribosylating	101
rifamycin__rifampin	37
sulfonamide__sul1	53
sulfonamide__sul2	27
sulfonamide__sul3	3
tetracenomycin_C__tcmA	2
tetracycline__otrA	6
tetracycline__tet34	16
tetracycline__tet35	14
tetracycline__tet36	1
tetracycline__tet37	1
tetracycline__tet39	33
tetracycline__tet41	77
tetracycline__tet43	18
tetracycline__tet44	1
tetracycline__tetA	134
tetracycline__tetB	1
tetracycline__tetC	47
tetracycline__tetE	1
tetracycline__tetG	4
tetracycline__tetJ	9
tetracycline__tetM	40
tetracycline__tetO	4
tetracycline__tetP	304
tetracycline__tetQ	2
tetracycline__tetR	102
tetracycline__tetracycline_resistance_protein	44
tetracycline__tetT	237
tetracycline__tetV	21
tetracycline__tetW	5
tetracycline__tetX	14
tetracycline__tetZ	1
trimethoprim__dfrA1	1
trimethoprim__dfrA12	11
trimethoprim__dfrA13	10
trimethoprim__dfrA15	1
trimethoprim__dfrA20	5
trimethoprim__dfrA21	1
trimethoprim__dfrA22	8
trimethoprim__dfrA24	1
trimethoprim__dfrA7	2
trimethoprim__dfrB1	8
trimethoprim__dfrB2	23
trimethoprim__dfrB3	7
trimethoprim__dfrB6	49
unclassified	3
unclassified__cAMP-regulatory	175
unclassified__cob(I)alamin	34
unclassified__DNA-binding	20
unclassified__rpsD_(ramA_or_sud2)	8
unclassified__sdiA	22
unclassified__transcriptional	348
unclassified__truncated	107
vancomycin__vanA	133
vancomycin__vanB	47
vancomycin__vanC	44
vancomycin__vanD	180
vancomycin__vanE	90
vancomycin__vanG	8
vancomycin__vanH	2
vancomycin__vanM	1
vancomycin__vanN	14
vancomycin__vanR	301
vancomycin__vanS	34
vancomycin__vanW	1
vancomycin__vanX	27
vancomycin__vanY	29
