# Supplementary material for: A resistome survey across hundreds of freshwater bacterial communities reveals the impacts of veterinary and human antibiotics use
Source: Front Microbiol. 2022 Oct 6;13:995418. doi: 10.3389/fmicb.2022.995418 (PMC9629221; doi:10.3389/fmicb.2022.995418)
Supplement: Supplementary file 4 [file Table_4.xlsx]

## Sheet: Supp_Table4
Supplemental_Table4: Class/Mechanism and resistance conferred of MDR genes found in the samples
MDR gene	Class/Mechanism	Resistance conferred	Extended information
mdtB	RND	aminocoumarin	peptides, tetracycline, penam, cephalosporin, rifamycin, macrolide, fluoroquinolone, cephamycin, carbapenem, aminoglycoside, phenicol, glycycline, penem, aminocoumarin if part of mdtBC-tolC complex
mdtC	RND	aminocoumarin	peptides, tetracycline, penam, cephalosporin, rifamycin, macrolide, fluoroquinolone, cephamycin, carbapenem, aminoglycoside, phenicol, glycycline, penem, aminocoumarin if part of mdtBC-tolC complex
mexF	RND	diaminopyrimidine, phenicol, fluroquinolone
mexW	RND	macrolide, phenicol, tetracylcine, fluoroquinolone
ABC transporter	ABC	NA
ompR	transcription regulator of ompC	penam, cephalosporin, penem, cephamycin, monobactam
